# Supplementary material for: Poly[[μ4-3,4,8,10,11,13-hexa­hydro-1H,6H-bis­([1,4]di­thio­cino)[6,7-b:6′,7′-e]pyrazine]di-μ-iodido-dicopper(I)]: a two-dimensional copper(I) coordination polymer
Source: IUCrdata. 2020 Apr 7;5(Pt 4):x200467. doi: 10.1107/S2414314620004678 (PMC9462211; doi:10.1107/S2414314620004678)
Supplement: Supplementary file 1 [file x-05-x200467-sup1.cif]

##############################################################################
#                                                                            #
# This CIF contains the data for a data article accepted for                 #
# publication in IUCrData. It conforms to the requirements of                #
# Notes for Authors for IUCrData, and has been                               #
# peer reviewed under the auspices of IUCrData.                              #
#                                                                            #
# Full details of the Crystallographic Information File format               #
# are given in the paper "The Crystallographic Information File (CIF):       #
# a New Standard Archive File for Crystallography" by S. R. Hall, F. H.      #
# Allen and I. D. Brown [Acta Cryst. (1991), A47, 655-685].                  #
#                                                                            #
# The current version of the core CIF dictionary is obtainable from          #
# ftp://ftp.iucr.org/pub/cif_core.dic.                                       #
#                                                                            #
# Software is freely available for graphical display of the structure(s)     #
# in this CIF. For information consult the CIF software page                 #
# http://www.iucr.org/resources/cif/software.                                #
#                                                                            #
# This file may be used for bona fide research purposes within the           #
# scientific community so long as proper attribution is given to the data    # 
# article from which it was obtained.                                        #
#                                                                            #
##############################################################################
data_I
_database_code_depnum_ccdc_archive 'CCDC 1994655'
_audit_creation_method     'SHELXL-2018/3'
_chemical_name_systematic
;\
Poly[[\m~4~-3,4,8,10,11,13-hexahydro-1<i>H</i>,6<i>H</i>-bis([1,4]dithiocino)\
[6,7-<i>b</i>:6',7'-<i>e</i>]pyrazine]di-\m-iodido-dicopper(I)]
;
_chemical_name_common     ?
_chemical_formula_moiety     '[Cu2 I2(C12 H16 N2 S4)]'
_chemical_formula_sum     'C12 H16 Cu2 I2 N2 S4'
_chemical_formula_iupac     '[Cu2 I2 (C12 H16 N2 S4)]'
_chemical_formula_weight     697.39
_chemical_melting_point     ?
_space_group_crystal_system     monoclinic
_space_group_name_H-M_alt     'P 21/c'
_space_group_name_Hall     '-P 2ybc'
loop_
    _space_group_symop_operation_xyz
    'x, y, z'
    '-x, y+1/2, -z+1/2'
    '-x, -y, -z'
    'x, -y-1/2, z-1/2'
_cell_length_a     8.7612(8)
_cell_length_b     13.1852(13)
_cell_length_c     16.4458(19)
_cell_angle_alpha     90
_cell_angle_beta     94.400(9)
_cell_angle_gamma     90
_cell_volume     1894.2(3)
_cell_formula_units_Z     4
_cell_measurement_reflns_used     25
_cell_measurement_theta_min     12.60
_cell_measurement_theta_max     18.75
_cell_measurement_temperature     293(2)
_exptl_crystal_description     block
_exptl_crystal_colour     yellow
_exptl_crystal_size_max     0.420
_exptl_crystal_size_mid     0.250
_exptl_crystal_size_min     0.230
_exptl_crystal_density_diffrn     2.445
_exptl_crystal_density_meas     ?
_exptl_crystal_density_method     ?
_exptl_crystal_F_000     1320
_exptl_absorpt_coefficient_mu     5.941
_exptl_absorpt_correction_type     sphere
_exptl_absorpt_process_details
;
(<i>ABSSphere</i>; Spek, 2020)
;
_exptl_absorpt_correction_T_min     0.2806
_exptl_absorpt_correction_T_max     0.2947
_diffrn_ambient_temperature     293(2)
_diffrn_radiation_type     MoK\a
_diffrn_radiation_wavelength     0.71073
_diffrn_radiation_source     'fine-focus sealed tube'
_diffrn_radiation_monochromator     'plane graphite'
_diffrn_measurement_device     'STOE--Siemens AED2, 4-circle'
_diffrn_measurement_method     '\w/\2q scans'
_diffrn_detector     'scintillation counter'
_diffrn_reflns_number     3481
_diffrn_reflns_av_R_equivalents     0.0000
_diffrn_reflns_av_unetI/netI     0.0249
_diffrn_reflns_theta_min     2.484
_diffrn_reflns_theta_max     25.472
_diffrn_reflns_theta_full     25.242
_diffrn_measured_fraction_theta_max     0.990
_diffrn_measured_fraction_theta_full     0.990
_diffrn_reflns_limit_h_min     -10
_diffrn_reflns_limit_h_max     10
_diffrn_reflns_limit_k_min     0
_diffrn_reflns_limit_k_max     15
_diffrn_reflns_limit_l_min     0
_diffrn_reflns_limit_l_max     19
_diffrn_standards_number     3
_diffrn_standards_interval_count     ?
_diffrn_standards_interval_time     60
_diffrn_standards_decay_%     2.5
_refine_special_details     ?
_reflns_number_total     3481
_reflns_number_gt     3032
_reflns_threshold_expression     'I > 2\s(I)'
_refine_ls_structure_factor_coef     Fsqd
_refine_ls_matrix_type     full
_refine_ls_R_factor_all     0.0450
_refine_ls_R_factor_gt     0.0359
_refine_ls_wR_factor_gt     0.0783
_refine_ls_wR_factor_ref     0.0837
_refine_ls_goodness_of_fit_ref     1.161
_refine_ls_restrained_S_all     1.161
_refine_ls_number_reflns     3481
_refine_ls_number_parameters     199
_refine_ls_number_restraints     0
_refine_ls_hydrogen_treatment     constr
_refine_ls_weighting_scheme     calc
_refine_ls_weighting_details
              'w=1/[\s^2^(Fo^2^)+(0.0312P)^2^+6.7359P] where P=(Fo^2^+2Fc^2^)/3'
_atom_sites_solution_hydrogens     geom
_atom_sites_solution_primary     direct
_atom_sites_solution_secondary     difmap
_refine_ls_shift/su_max     0.000
_refine_ls_shift/su_mean     0.000
_refine_diff_density_max     0.705
_refine_diff_density_min     -0.688
_refine_ls_extinction_method     none
_refine_ls_extinction_coef     .
loop_
    _atom_type_symbol
    _atom_type_description
    _atom_type_scat_dispersion_real
    _atom_type_scat_dispersion_imag
    _atom_type_scat_source
    'C' 'C' 0.0033 0.0016
                         'International Tables Vol C Tables 4.2.6.8 and 6.1.1.4'
    'H' 'H' 0.0000 0.0000
                         'International Tables Vol C Tables 4.2.6.8 and 6.1.1.4'
    'N' 'N' 0.0061 0.0033
                         'International Tables Vol C Tables 4.2.6.8 and 6.1.1.4'
    'S' 'S' 0.1246 0.1234
                         'International Tables Vol C Tables 4.2.6.8 and 6.1.1.4'
    'Cu' 'Cu' 0.3201 1.2651
                         'International Tables Vol C Tables 4.2.6.8 and 6.1.1.4'
    'I' 'I' -0.4742 1.8119
                         'International Tables Vol C Tables 4.2.6.8 and 6.1.1.4'
_computing_data_collection
;
<i>STADI4</i> (Stoe & Cie, 1998)
;
_computing_cell_refinement
;
<i>STADI4</i> (Stoe & Cie, 1998)
;
_computing_data_reduction
;
X-RED (Stoe & Cie, 1998)
;
_computing_structure_solution
;
SHELXS97 (Sheldrick, 2008)
;
_computing_structure_refinement
;
<i>SHELXL2016/6</i> (Sheldrick, 2015)
;
_computing_molecular_graphics
;
PLATON (Spek, 2020) and Mercury (Macrae <i>et al.</i>,  2020)
;
_computing_publication_material
;
<i>SHELXL2014/6</i> (Sheldrick, 2015), PLATON (Spek, 2020)
and publCIF (Westrip, 2010)
;
loop_
    _atom_site_type_symbol
    _atom_site_label
    _atom_site_fract_x
    _atom_site_fract_y
    _atom_site_fract_z
    _atom_site_U_iso_or_equiv
    _atom_site_adp_type
    _atom_site_calc_flag
    _atom_site_occupancy
    _atom_site_disorder_assembly
    _atom_site_disorder_group
    Cu Cu1 0.25837(9) 0.05716(6) -0.12025(5) 0.03502(19) Uani d 1 . .
    Cu Cu2 0.12846(9) 0.24930(6) -0.12571(5) 0.03483(19) Uani d 1 . .
    I I1 0.29009(5) 0.17469(3) 0.00833(2) 0.03617(12) Uani d 1 . .
    I I2 0.04113(5) 0.10364(3) -0.22976(3) 0.03942(13) Uani d 1 . .
    S S1 0.48581(17) 0.05318(11) -0.19226(9) 0.0303(3) Uani d 1 . .
    S S2 0.34612(17) 0.32435(11) -0.16802(9) 0.0279(3) Uani d 1 . .
    S S3 -0.09175(18) 0.32212(11) -0.08436(10) 0.0321(3) Uani d 1 . .
    S S4 0.25769(18) -0.10386(11) -0.06361(10) 0.0312(3) Uani d 1 . .
    N N1 0.3515(6) -0.3124(4) -0.1619(3) 0.0293(11) Uani d 1 . .
    N N2 -0.2450(5) 0.4626(3) 0.0627(3) 0.0269(10) Uani d 1 . .
    C C1 0.5775(7) 0.0972(4) -0.3460(3) 0.0283(13) Uani d 1 . .
    C C2 0.3672(6) 0.5213(4) -0.1047(3) 0.0250(12) Uani d 1 . .
    C C3 -0.1754(6) 0.3721(4) 0.0703(3) 0.0241(12) Uani d 1 . .
    C C4 0.2279(6) -0.2971(4) -0.1210(4) 0.0285(13) Uani d 1 . .
    C C5 0.4370(7) 0.0879(5) -0.2977(4) 0.0312(13) Uani d 1 . .
    H H5A 0.368915 0.036971 -0.322989 0.037 Uiso calc 1 . .
    H H5B 0.382704 0.152044 -0.299458 0.037 Uiso calc 1 . .
    C C6 0.5233(7) -0.0809(4) -0.2035(4) 0.0304(13) Uani d 1 . .
    H H6A 0.519170 -0.113186 -0.150759 0.036 Uiso calc 1 . .
    H H6B 0.442255 -0.109868 -0.239791 0.036 Uiso calc 1 . .
    C C7 0.3230(7) 0.3938(5) -0.2633(4) 0.0295(13) Uani d 1 . .
    H H7A 0.262393 0.353567 -0.303239 0.035 Uiso calc 1 . .
    H H7B 0.267680 0.456170 -0.254845 0.035 Uiso calc 1 . .
    C C8 0.4350(6) 0.4182(4) -0.0976(4) 0.0276(12) Uani d 1 . .
    H H8A 0.427790 0.394136 -0.042326 0.033 Uiso calc 1 . .
    H H8B 0.542830 0.422877 -0.106818 0.033 Uiso calc 1 . .
    C C9 -0.0402(7) 0.3558(4) 0.0216(4) 0.0308(13) Uani d 1 . .
    H H9A 0.022699 0.302154 0.046841 0.037 Uiso calc 1 . .
    H H9B 0.020761 0.417228 0.023067 0.037 Uiso calc 1 . .
    C C10 -0.2260(7) 0.2176(5) -0.0786(4) 0.0327(13) Uani d 1 . .
    H H10A -0.315614 0.243139 -0.054062 0.039 Uiso calc 1 . .
    H H10B -0.258726 0.197287 -0.133864 0.039 Uiso calc 1 . .
    C C11 0.1717(7) -0.1229(4) 0.0318(4) 0.0290(13) Uani d 1 . .
    H H11A 0.193515 -0.064180 0.066213 0.035 Uiso calc 1 . .
    H H11B 0.061486 -0.126864 0.020645 0.035 Uiso calc 1 . .
    C C12 0.1564(7) -0.1940(4) -0.1323(4) 0.0325(13) Uani d 1 . .
    H H12A 0.049539 -0.197057 -0.120952 0.039 Uiso calc 1 . .
    H H12B 0.161706 -0.172085 -0.188363 0.039 Uiso calc 1 . .
loop_
    _atom_site_aniso_label
    _atom_site_aniso_U_11
    _atom_site_aniso_U_22
    _atom_site_aniso_U_33
    _atom_site_aniso_U_12
    _atom_site_aniso_U_13
    _atom_site_aniso_U_23
    Cu1 0.0399(4) 0.0265(4) 0.0396(4) 0.0031(3) 0.0092(3) 0.0012(3)
    Cu2 0.0321(4) 0.0366(4) 0.0377(4) -0.0002(3) 0.0149(3) -0.0002(3)
    I1 0.0411(2) 0.0373(2) 0.0302(2) 0.00574(18) 0.00281(17) 0.00025(17)
    I2 0.0331(2) 0.0469(3) 0.0380(2) 0.00192(19) 0.00058(17) -0.00704(19)
    S1 0.0302(8) 0.0294(8) 0.0332(8) 0.0000(6) 0.0142(6) -0.0026(6)
    S2 0.0321(7) 0.0208(7) 0.0325(8) -0.0023(6) 0.0140(6) -0.0019(6)
    S3 0.0345(8) 0.0267(8) 0.0371(8) 0.0040(6) 0.0165(6) 0.0062(6)
    S4 0.0356(8) 0.0218(7) 0.0382(8) -0.0004(6) 0.0153(7) 0.0020(6)
    N1 0.032(3) 0.025(3) 0.033(3) -0.001(2) 0.014(2) -0.003(2)
    N2 0.031(3) 0.022(2) 0.030(3) -0.002(2) 0.013(2) -0.006(2)
    C1 0.034(3) 0.025(3) 0.028(3) 0.002(3) 0.014(2) 0.007(2)
    C2 0.026(3) 0.022(3) 0.028(3) -0.003(2) 0.008(2) -0.006(2)
    C3 0.023(3) 0.022(3) 0.027(3) -0.005(2) 0.006(2) -0.002(2)
    C4 0.027(3) 0.026(3) 0.033(3) 0.000(2) 0.011(2) -0.009(2)
    C5 0.024(3) 0.035(3) 0.037(3) 0.005(3) 0.015(3) 0.010(3)
    C6 0.034(3) 0.028(3) 0.032(3) 0.005(3) 0.013(3) 0.005(3)
    C7 0.030(3) 0.031(3) 0.028(3) -0.005(3) 0.005(2) -0.005(3)
    C8 0.026(3) 0.030(3) 0.027(3) 0.001(2) 0.007(2) 0.000(2)
    C9 0.031(3) 0.022(3) 0.041(4) -0.001(2) 0.017(3) -0.003(3)
    C10 0.033(3) 0.033(3) 0.033(3) -0.001(3) 0.009(3) 0.003(3)
    C11 0.030(3) 0.027(3) 0.032(3) -0.002(2) 0.011(2) 0.000(2)
    C12 0.035(3) 0.031(3) 0.032(3) 0.005(3) 0.007(3) -0.003(3)
_geom_special_details
;
 All esds (except the esd in the dihedral angle between two l.s. planes)
 are estimated using the full covariance matrix.  The cell esds are taken
 into account individually in the estimation of esds in distances, angles
 and torsion angles; correlations between esds in cell parameters are only
 used when they are defined by crystal symmetry.  An approximate (isotropic)
 treatment of cell esds is used for estimating esds involving l.s. planes.
;
loop_
    _geom_bond_atom_site_label_1
    _geom_bond_atom_site_label_2
    _geom_bond_site_symmetry_2
    _geom_bond_distance
    _geom_bond_publ_flag
    Cu1 S1 . 2.3955(16) y
    Cu1 S4 . 2.3187(16) y
    Cu1 I1 . 2.6190(9) y
    Cu1 I2 . 2.5915(10) y
    Cu1 Cu2 . 2.7759(11) y
    Cu2 S2 . 2.3030(16) y
    Cu2 S3 . 2.3039(16) y
    Cu2 I1 . 2.7117(10) y
    Cu2 I2 . 2.6460(9) y
    S1 C6 . 1.810(6) ?
    S1 C5 . 1.812(6) ?
    S2 C7 . 1.812(6) ?
    S2 C8 . 1.827(6) ?
    S3 C10 . 1.819(6) ?
    S3 C9 . 1.821(6) ?
    S4 C11 . 1.809(6) ?
    S4 C12 . 1.823(6) ?
    N1 C4 . 1.333(7) ?
    N1 C1 2_644 1.346(8) ?
    N2 C2 3_565 1.334(7) ?
    N2 C3 . 1.341(7) ?
    C1 C2 2_644 1.399(8) ?
    C1 C5 . 1.520(7) ?
    C2 C8 . 1.485(8) ?
    C3 C4 3 1.395(8) ?
    C3 C9 . 1.495(7) ?
    C4 C12 . 1.502(8) ?
    C5 H5A . 0.9700 ?
    C5 H5B . 0.9700 ?
    C6 C7 2_644 1.529(8) ?
    C6 H6A . 0.9700 ?
    C6 H6B . 0.9700 ?
    C7 H7A . 0.9700 ?
    C7 H7B . 0.9700 ?
    C8 H8A . 0.9700 ?
    C8 H8B . 0.9700 ?
    C9 H9A . 0.9700 ?
    C9 H9B . 0.9700 ?
    C10 C11 3 1.524(8) ?
    C10 H10A . 0.9700 ?
    C10 H10B . 0.9700 ?
    C11 H11A . 0.9700 ?
    C11 H11B . 0.9700 ?
    C12 H12A . 0.9700 ?
    C12 H12B . 0.9700 ?
loop_
    _geom_angle_atom_site_label_1
    _geom_angle_atom_site_label_2
    _geom_angle_atom_site_label_3
    _geom_angle_site_symmetry_1
    _geom_angle_site_symmetry_3
    _geom_angle
    _geom_angle_publ_flag
    S4 Cu1 S1 . . 101.91(6) y
    S4 Cu1 I2 . . 118.12(5) y
    S1 Cu1 I2 . . 104.83(5) y
    S4 Cu1 I1 . . 102.76(5) y
    S1 Cu1 I1 . . 111.80(5) y
    I2 Cu1 I1 . . 116.62(3) y
    S4 Cu1 Cu2 . . 146.61(5) ?
    S1 Cu1 Cu2 . . 111.01(5) ?
    I2 Cu1 Cu2 . . 58.95(3) ?
    I1 Cu1 Cu2 . . 60.27(3) ?
    S2 Cu2 S3 . . 129.92(6) y
    S2 Cu2 I2 . . 108.76(5) y
    S3 Cu2 I2 . . 106.63(5) y
    S2 Cu2 I1 . . 90.49(5) y
    S3 Cu2 I1 . . 107.95(5) y
    I2 Cu2 I1 . . 111.68(3) y
    S2 Cu2 Cu1 . . 93.15(5) ?
    S3 Cu2 Cu1 . . 136.16(5) ?
    I2 Cu2 Cu1 . . 57.04(3) ?
    I1 Cu2 Cu1 . . 57.00(2) ?
    Cu1 I1 Cu2 . . 62.73(3) ?
    Cu1 I2 Cu2 . . 64.00(3) ?
    C6 S1 C5 . . 100.4(3) ?
    C6 S1 Cu1 . . 103.67(19) ?
    C5 S1 Cu1 . . 108.86(19) ?
    C7 S2 C8 . . 102.7(3) ?
    C7 S2 Cu2 . . 116.0(2) ?
    C8 S2 Cu2 . . 114.97(19) ?
    C10 S3 C9 . . 104.4(3) ?
    C10 S3 Cu2 . . 105.0(2) ?
    C9 S3 Cu2 . . 103.4(2) ?
    C11 S4 C12 . . 103.4(3) ?
    C11 S4 Cu1 . . 119.3(2) ?
    C12 S4 Cu1 . . 111.3(2) ?
    C4 N1 C1 . 2_644 118.2(5) ?
    C2 N2 C3 3_565 . 118.1(5) ?
    N1 C1 C2 2_654 2_644 120.8(5) ?
    N1 C1 C5 2_654 . 114.1(5) ?
    C2 C1 C5 2_644 . 125.1(5) ?
    N2 C2 C1 3_565 2_654 120.9(5) ?
    N2 C2 C8 3_565 . 116.0(5) ?
    C1 C2 C8 2_654 . 123.1(5) ?
    N2 C3 C4 . 3 121.2(5) ?
    N2 C3 C9 . . 116.9(5) ?
    C4 C3 C9 3 . 121.9(5) ?
    N1 C4 C3 . 3 120.8(5) ?
    N1 C4 C12 . . 114.9(5) ?
    C3 C4 C12 3 . 124.3(5) ?
    C1 C5 S1 . . 112.3(4) ?
    C1 C5 H5A . . 109.2 ?
    S1 C5 H5A . . 109.2 ?
    C1 C5 H5B . . 109.2 ?
    S1 C5 H5B . . 109.1 ?
    H5A C5 H5B . . 107.9 ?
    C7 C6 S1 2_644 . 115.0(4) ?
    C7 C6 H6A 2_644 . 108.5 ?
    S1 C6 H6A . . 108.5 ?
    C7 C6 H6B 2_644 . 108.5 ?
    S1 C6 H6B . . 108.5 ?
    H6A C6 H6B . . 107.5 ?
    C6 C7 S2 2_654 . 112.1(4) ?
    C6 C7 H7A 2_654 . 109.2 ?
    S2 C7 H7A . . 109.2 ?
    C6 C7 H7B 2_654 . 109.2 ?
    S2 C7 H7B . . 109.2 ?
    H7A C7 H7B . . 107.9 ?
    C2 C8 S2 . . 115.0(4) ?
    C2 C8 H8A . . 108.5 ?
    S2 C8 H8A . . 108.5 ?
    C2 C8 H8B . . 108.5 ?
    S2 C8 H8B . . 108.5 ?
    H8A C8 H8B . . 107.5 ?
    C3 C9 S3 . . 113.5(4) ?
    C3 C9 H9A . . 108.9 ?
    S3 C9 H9A . . 108.9 ?
    C3 C9 H9B . . 108.9 ?
    S3 C9 H9B . . 108.9 ?
    H9A C9 H9B . . 107.7 ?
    C11 C10 S3 3 . 118.0(4) ?
    C11 C10 H10A 3 . 107.8 ?
    S3 C10 H10A . . 107.8 ?
    C11 C10 H10B 3 . 107.8 ?
    S3 C10 H10B . . 107.8 ?
    H10A C10 H10B . . 107.2 ?
    C10 C11 S4 3 . 114.7(4) ?
    C10 C11 H11A 3 . 108.6 ?
    S4 C11 H11A . . 108.6 ?
    C10 C11 H11B 3 . 108.6 ?
    S4 C11 H11B . . 108.6 ?
    H11A C11 H11B . . 107.6 ?
    C4 C12 S4 . . 109.5(4) ?
    C4 C12 H12A . . 109.8 ?
    S4 C12 H12A . . 109.8 ?
    C4 C12 H12B . . 109.8 ?
    S4 C12 H12B . . 109.8 ?
    H12A C12 H12B . . 108.2 ?
loop_
    _geom_torsion_atom_site_label_1
    _geom_torsion_atom_site_label_2
    _geom_torsion_atom_site_label_3
    _geom_torsion_atom_site_label_4
    _geom_torsion_site_symmetry_1
    _geom_torsion_site_symmetry_2
    _geom_torsion_site_symmetry_3
    _geom_torsion_site_symmetry_4
    _geom_torsion
    _geom_torsion_publ_flag
    C2 N2 C3 C4 3_565 . . 3 -0.6(8) ?
    C2 N2 C3 C9 3_565 . . . 179.1(5) ?
    C1 N1 C4 C3 2_644 . . 3 1.2(9) ?
    C1 N1 C4 C12 2_644 . . . 179.4(5) ?
    N1 C1 C5 S1 2_654 . . . -83.4(6) ?
    C2 C1 C5 S1 2_644 . . . 96.8(7) ?
    C6 S1 C5 C1 . . . . -77.1(5) ?
    Cu1 S1 C5 C1 . . . . 174.4(4) ?
    C5 S1 C6 C7 . . . 2_644 76.2(5) ?
    Cu1 S1 C6 C7 . . . 2_644 -171.3(4) ?
    C8 S2 C7 C6 . . . 2_654 67.3(5) ?
    Cu2 S2 C7 C6 . . . 2_654 -166.5(3) ?
    N2 C2 C8 S2 3_565 . . . 85.1(6) ?
    C1 C2 C8 S2 2_654 . . . -92.7(6) ?
    C7 S2 C8 C2 . . . . 43.6(5) ?
    Cu2 S2 C8 C2 . . . . -83.2(4) ?
    N2 C3 C9 S3 . . . . -80.9(6) ?
    C4 C3 C9 S3 3 . . . 98.9(6) ?
    C10 S3 C9 C3 . . . . -50.9(5) ?
    Cu2 S3 C9 C3 . . . . -160.6(4) ?
    C9 S3 C10 C11 . . . 3 -58.6(5) ?
    Cu2 S3 C10 C11 . . . 3 49.8(5) ?
    C12 S4 C11 C10 . . . 3 77.0(5) ?
    Cu1 S4 C11 C10 . . . 3 -158.8(4) ?
    N1 C4 C12 S4 . . . . -83.0(6) ?
    C3 C4 C12 S4 3 . . . 95.2(6) ?
    C11 S4 C12 C4 . . . . -82.9(5) ?
    Cu1 S4 C12 C4 . . . . 147.8(4) ?
loop_
    _geom_hbond_atom_site_label_D
    _geom_hbond_atom_site_label_H
    _geom_hbond_atom_site_label_A
    _geom_hbond_site_symmetry_A
    _geom_hbond_distance_DH
    _geom_hbond_distance_HA
    _geom_hbond_distance_DA
    _geom_hbond_angle_DHA
    _geom_hbond_publ_flag
    C6 H6A S4 . 0.97 2.80 3.409(6) 122 yes
    C9 H9A I1 . 0.97 2.99 3.771(6) 138 yes
    C6 H6A I1 3_655 0.97 2.89 3.702(6) 142 yes
_shelx_space_group_comment
;
The symmetry employed for this shelxl refinement is uniquely defined
by the following loop, which should always be used as a source of
symmetry information in preference to the above space-group names.
They are only intended as comments.
;
_shelx_estimated_absorpt_T_min     0.189
_shelx_estimated_absorpt_T_max     0.342
_shelx_hkl_file
;
   1   0   0 2613.02   16.93   1
   2   0   0 4003.19   29.57   1
   3   0   0 4350.57   38.03   1
   4   0   0 5792.18   51.08   1
   5   0   0 5345.57   55.46   1
   6   0   0  400.03   17.93   1
   7   0   0  728.71   25.50   1
   8   0   0  128.37   14.49   1
   9   0   0  740.42   31.89   1
  10   0   0  444.12   27.15   1
   1   1   0 7818.47   34.52   1
   2   1   0  959.88   15.23   1
   3   1   0   84.31    7.67   1
   4   1   0 6968.56   56.06   1
   5   1   0  230.44   12.94   1
   6   1   0 1839.34   36.59   1
   7   1   0  700.25   25.46   1
   8   1   0 1397.53   38.29   1
   9   1   0  237.99   19.05   1
  10   1   0   58.77   15.35   1
   0   2   0 1497.26   14.78   1
   1   2   0 3004.59   23.29   1
   2   2   0 3087.14   28.48   1
   3   2   0   22.00    5.43   1
   4   2   0 6583.22   55.32   1
   5   2   0 1739.69   32.38   1
   6   2   0  321.61   16.69   1
   7   2   0  681.71   25.24   1
   8   2   0    5.06    9.87   1
   9   2   0  250.26   19.80   1
  10   2   0  153.53   18.85   1
   0   3   0  -12.31    4.48   1
   1   3   0   50.23    5.55   1
   2   3   0  377.41   11.72   1
   3   3   0  312.70   12.02   1
   4   3   0 1553.65   28.13   1
   5   3   0 7999.02   70.01   1
   6   3   0 2824.75   45.88   1
   7   3   0 1602.44   38.13   1
   8   3   0   88.29   13.04   1
   9   3   0  229.11   19.16   1
  10   3   0   30.78   12.16   1
   0   4   0 7991.83   48.37   1
   1   4   0  661.61   14.74   1
   2   4   0 1419.57   22.92   1
   3   4   0 5884.26   50.69   1
   4   4   0 3655.46   44.11   1
   5   4   0  200.24   12.79   1
   6   4   0   23.96    8.36   1
   7   4   0   38.19    9.43   1
   8   4   0 1246.24   37.97   1
   9   4   0  659.41   30.69   1
  10   4   0  117.53   18.09   1
   0   5   0    9.08    5.36   1
   1   5   0  277.63   11.03   1
   2   5   0 5677.26   48.87   1
   3   5   0 1569.85   28.20   1
   4   5   0 1635.81   31.53   1
   5   5   0   11.79    7.33   1
   6   5   0  293.62   17.98   1
   7   5   0  512.54   23.96   1
   8   5   0  117.37   15.52   1
   9   5   0  416.41   25.54   1
  10   5   0  -29.77   11.14   1
   0   6   0 1317.39   24.00   1
   1   6   0 1969.36   29.87   1
   2   6   0 4987.74   49.26   1
   3   6   0 2732.35   39.07   1
   4   6   0  318.30   15.36   1
   5   6   0  869.79   25.77   1
   6   6   0  115.12   12.96   1
   7   6   0    9.87   10.22   1
   8   6   0  402.71   23.16   1
   9   6   0  -18.11   10.49   1
   0   7   0   25.50    6.92   1
   1   7   0 1625.88   29.47   1
   2   7   0 9145.64   72.19   1
   3   7   013157.47   91.13   1
   4   7   0   -0.67    7.15   1
   5   7   0   19.07    8.14   1
   6   7   0 2050.46   43.62   1
   7   7   0  210.01   16.48   1
   8   7   0   19.22   11.78   1
   9   7   0  270.90   22.08   1
   0   8   0 2571.35   39.19   1
   1   8   0 4013.22   49.38   1
   2   8   0 2933.40   43.69   1
   3   8   0  820.68   24.62   1
   4   8   0 1711.26   36.82   1
   5   8   0 1435.88   36.04   1
   6   8   0  106.25   12.86   1
   7   8   0   32.84    9.96   1
   8   8   0    9.35   10.85   1
   9   8   0   38.60   13.59   1
   0   9   0    6.49    7.19   1
   1   9   0   62.65    9.44   1
   2   9   0 1335.81   31.56   1
   3   9   0  144.43   13.04   1
   4   9   0  539.12   22.79   1
   5   9   0  542.23   24.16   1
   6   9   0  202.07   17.55   1
   7   9   0  827.47   32.42   1
   8   9   0  184.45   19.07   1
   0  10   0   61.61   10.10   1
   1  10   0  366.52   18.00   1
   2  10   0  864.21   27.43   1
   3  10   0 1613.35   37.68   1
   4  10   0   56.70   11.87   1
   5  10   0  535.61   25.04   1
   6  10   0  -25.50    9.67   1
   7  10   0   86.88   14.44   1
   8  10   0  616.81   32.06   1
   0  11   0   -4.42    8.04   1
   1  11   0 3638.09   56.53   1
   2  11   0   96.29   12.31   1
   3  11   0 1220.72   35.24   1
   4  11   0  171.48   15.80   1
   5  11   0   66.61   12.67   1
   6  11   0 1306.57   41.47   1
   7  11   0  655.46   31.90   1
   0  12   0 1353.71   36.96   1
   1  12   0   25.50    8.59   1
   2  12   0   11.32   10.07   1
   3  12   0  329.54   20.41   1
   4  12   0  342.50   21.34   1
   5  12   0  607.92   29.15   1
   6  12   0  -10.78   12.01   1
   0  13   0    9.21    9.21   1
   1  13   0  458.36   24.31   1
   2  13   0   41.50    9.64   1
   3  13   0  145.09   16.56   1
   4  13   0  537.47   27.61   1
   5  13   0  132.44   16.79   1
   6  13   0   -7.23   11.99   1
   0  14   0 4382.36   74.10   1
   1  14   0  306.50   21.79   1
   2  14   0   88.36   14.60   1
   3  14   0  576.50   29.06   1
   4  14   0   28.77   11.49   1
   5  14   0  570.55   29.91   1
   0  15   0   -3.65   11.98   1
   1  15   0  692.23   31.83   1
   2  15   0   73.46   14.07   1
   3  15   0   72.35   14.79   1
 -10   0   1    3.65   11.33   1
  -9   0   1   -7.74   10.18   1
  -8   0   1   11.06    9.77   1
  -7   0   1   21.04    8.30   1
  -6   0   1   18.14    7.12   1
  -5   0   1   -3.70    6.52   1
  -4   0   1   10.41    5.88   1
  -3   0   1   -0.60    5.29   1
  -2   0   1   -0.68    4.66   1
  -1   0   1   25.76    3.28   1
   1   0   1   26.90    3.46   1
   2   0   1    9.68    4.55   1
   3   0   1   -7.31    5.25   1
   4   0   1  -17.09    5.84   1
   5   0   1   -1.09    5.89   1
   6   0   1    0.67    7.16   1
   7   0   1    7.46    8.72   1
   8   0   1   12.12    9.04   1
   9   0   1   15.68   10.83   1
  10   0   1   37.03   13.54   1
 -10   1   1   -1.23   11.97   1
  -9   1   1 1782.09   46.30   1
  -8   1   1  223.74   16.88   1
  -7   1   1   64.85   10.47   1
  -6   1   1 1169.51   28.98   1
  -5   1   111690.74   84.96   1
  -4   1   1  655.99   17.59   1
  -3   1   1   31.35    5.82   1
  -2   1   115846.13   79.16   1
  -1   1   1  984.01   12.04   1
   1   1   1  572.38    9.55   1
   2   1   1  307.31    9.60   1
   3   1   1 1129.19   19.84   1
   4   1   110646.89   71.01   1
   5   1   1 1477.24   29.50   1
   6   1   1  107.45   10.66   1
   7   1   1 1371.97   35.28   1
   8   1   1 1078.03   33.98   1
   9   1   1  -15.09    9.11   1
  10   1   1    4.36   10.70   1
 -10   2   1  608.18   31.09   1
  -9   2   1 1089.73   37.23   1
  -8   2   1  122.61   14.75   1
  -7   2   1   -8.16    8.58   1
  -6   2   1 1344.50   31.87   1
  -5   2   1 3192.08   44.01   1
  -4   2   112687.05   80.08   1
  -3   2   1    9.97    4.90   1
  -2   2   1 3585.62   32.18   1
  -1   2   120658.81  103.50   1
   0   2   1 7418.10   35.37   1
   1   2   1  106.44    6.09   1
   2   2   1 5981.80   40.32   1
   3   2   1 2993.19   33.13   1
   4   2   1   19.38    6.75   1
   5   2   1   72.45    9.16   1
   6   2   1  434.35   18.65   1
   7   2   1   66.59   11.33   1
   8   2   1  635.82   27.28   1
   9   2   1  172.19   16.77   1
  10   2   1   36.83   13.08   1
 -10   3   1   60.70   15.53   1
  -9   3   1  233.10   20.26   1
  -8   3   1  710.34   28.37   1
  -7   3   1 1301.78   34.83   1
  -6   3   1  143.30   11.84   1
  -5   3   1 2705.15   40.83   1
  -4   3   1  609.32   18.27   1
  -3   3   1   10.10    5.99   1
  -2   3   116716.60   85.15   1
  -1   3   1   11.35    5.62   1
   0   3   1 2001.53   21.17   1
   1   3   1 2734.93   26.18   1
   2   3   1  547.25   13.85   1
   3   3   1 5229.95   45.86   1
   4   3   1 2202.08   33.38   1
   5   3   1   83.25    9.75   1
   6   3   1  215.13   15.48   1
   7   3   1 1942.58   42.58   1
   8   3   1   26.97    9.96   1
   9   3   1  420.56   25.09   1
  10   3   1  195.14   18.99   1
 -10   4   1    6.77   12.52   1
  -9   4   1  174.79   18.93   1
  -8   4   1  120.01   14.93   1
  -7   4   1  192.00   16.00   1
  -6   4   1 1230.59   32.32   1
  -5   4   1  289.99   15.50   1
  -4   4   1  341.14   15.00   1
  -3   4   1  938.70   20.92   1
  -2   4   1 1252.16   21.92   1
  -1   4   1  322.45   10.98   1
   0   4   110198.28   55.47   1
   1   4   1 3719.00   33.99   1
   2   4   1  100.70    7.98   1
   3   4   1  132.11    9.56   1
   4   4   1 5110.31   52.71   1
   5   4   1  117.15   11.03   1
   6   4   1 1528.95   35.28   1
   7   4   1    1.22    8.76   1
   8   4   1  380.79   22.07   1
   9   4   1 1319.77   41.78   1
  10   4   1  258.82   22.64   1
 -10   5   1  573.34   30.49   1
  -9   5   1  349.55   23.32   1
  -8   5   1    4.14   10.52   1
  -7   5   1 2985.27   55.42   1
  -6   5   1 3006.55   50.11   1
  -5   5   1  857.76   25.26   1
  -4   5   1 3335.88   44.81   1
  -3   5   1  603.25   18.41   1
  -2   5   1  178.09    9.70   1
  -1   5   1  231.04   10.39   1
   0   5   1   40.97    5.89   1
   1   5   1 3921.83   38.65   1
   2   5   1  509.48   15.83   1
   3   5   1   57.37    7.95   1
   4   5   1 1935.11   33.84   1
   5   5   1 3596.68   50.27   1
   6   5   1 1040.12   30.19   1
   7   5   1   56.36   10.55   1
   8   5   1 1393.05   40.54   1
   9   5   1  951.77   36.20   1
  -9   6   1   82.72   14.32   1
  -8   6   1  656.39   28.91   1
  -7   6   1  328.16   20.27   1
  -6   6   1  864.54   28.23   1
  -5   6   1   33.54    9.10   1
  -4   6   1 1304.98   29.56   1
  -3   6   1 4563.27   50.85   1
  -2   6   1 4667.21   47.92   1
  -1   6   1   32.80    6.86   1
   0   6   1   -2.09    5.98   1
   1   6   112492.30   76.00   1
   2   6   1 1421.65   26.96   1
   3   6   1  180.39   11.88   1
   4   6   1   48.08    8.57   1
   5   6   1 1459.07   33.46   1
   6   6   1  219.26   15.78   1
   7   6   1  281.45   19.15   1
   8   6   1  384.38   24.74   1
   9   6   1  -10.35   12.29   1
  -9   7   1  228.32   19.97   1
  -8   7   1    4.94   11.02   1
  -7   7   1   67.95   12.55   1
  -6   7   1    4.62    9.52   1
  -5   7   1  212.18   15.19   1
  -4   7   1   48.04    8.35   1
  -3   7   1    3.55    7.95   1
  -2   7   1  129.40   10.57   1
  -1   7   1  168.07   11.15   1
   0   7   1  523.44   17.09   1
   1   7   1  721.28   20.08   1
   2   7   1   34.29    7.61   1
   3   7   1   67.94    8.79   1
   4   7   1  457.25   19.49   1
   5   7   1  122.69   12.64   1
   6   7   1    4.34   10.35   1
   7   7   1   34.13   10.99   1
   8   7   1  225.05   19.70   1
   9   7   1   11.38   11.24   1
  -9   8   1   36.91   11.66   1
  -8   8   1  699.53   31.22   1
  -7   8   1   59.31   12.96   1
  -6   8   1  447.51   22.91   1
  -5   8   1  137.35   13.48   1
  -4   8   1  252.19   15.98   1
  -3   8   1 4326.76   55.30   1
  -2   8   1 1742.11   33.63   1
  -1   8   1   75.56    8.76   1
   0   8   1 1064.23   25.77   1
   1   8   1 8750.38   72.95   1
   2   8   1  640.37   20.98   1
   3   8   1  -15.43    6.84   1
   4   8   1  298.43   17.30   1
   5   8   1 1375.95   35.34   1
   6   8   1  364.97   20.58   1
   7   8   1  236.50   19.56   1
   8   8   1   28.09   12.59   1
   9   8   1   30.94   12.50   1
  -8   9   1  127.94   17.30   1
  -7   9   1 2284.38   53.79   1
  -6   9   1  748.27   30.19   1
  -5   9   1  250.82   17.63   1
  -4   9   1 3753.57   57.53   1
  -3   9   1 1696.20   36.95   1
  -2   9   1  906.76   26.38   1
  -1   9   1  768.72   23.78   1
   0   9   1  819.52   24.07   1
   1   9   1  516.77   19.64   1
   2   9   1 1955.08   38.39   1
   3   9   1  199.16   14.26   1
   4   9   1   13.83    8.64   1
   5   9   1  814.66   28.83   1
   6   9   1  883.69   31.80   1
   7   9   1    8.10   11.12   1
   8   9   1  231.44   20.29   1
  -8  10   1  263.78   23.66   1
  -7  10   1   49.45   11.98   1
  -6  10   1 1221.40   39.06   1
  -5  10   1  430.47   22.58   1
  -4  10   1 1689.13   40.59   1
  -3  10   1 1333.32   34.69   1
  -2  10   1  172.31   14.20   1
  -1  10   1 1142.30   30.54   1
   0  10   1  469.00   20.31   1
   1  10   1 2522.02   44.83   1
   2  10   1   18.18    8.10   1
   3  10   1  388.05   20.16   1
   4  10   1  386.88   20.58   1
   5  10   1  313.29   20.22   1
   6  10   1  501.84   26.32   1
   7  10   1  201.99   19.60   1
   8  10   1   78.12   14.88   1
  -7  11   1  168.66   19.36   1
  -6  11   1  104.93   15.19   1
  -5  11   1  659.12   29.24   1
  -4  11   1   78.91   12.24   1
  -3  11   1   25.56   10.30   1
  -2  11   1 2708.51   50.19   1
  -1  11   1   79.98   11.49   1
   0  11   1  132.76   13.02   1
   1  11   1  113.53   13.43   1
   2  11   1   44.83    9.59   1
   3  11   1 1189.92   34.68   1
   4  11   1  703.35   28.83   1
   5  11   1   12.74    9.57   1
   6  11   1  334.28   22.07   1
   7  11   1  616.41   31.96   1
  -6  12   1  -21.33   11.19   1
  -5  12   1   77.22   14.99   1
  -4  12   1  154.75   16.11   1
  -3  12   1  794.28   30.87   1
  -2  12   1  789.91   28.79   1
  -1  12   1  601.95   25.81   1
   0  12   1   32.10    9.81   1
   1  12   1  725.94   27.72   1
   2  12   1 1176.05   35.15   1
   3  12   1   19.02   10.91   1
   4  12   1  210.35   18.28   1
   5  12   1  566.64   27.94   1
   6  12   1   53.05   13.82   1
  -6  13   1  -38.99   10.09   1
  -5  13   1  243.80   20.72   1
  -4  13   1  -24.19    8.36   1
  -3  13   1   20.55   11.65   1
  -2  13   1  128.77   16.01   1
  -1  13   1   14.83   10.10   1
   0  13   1   34.81   10.87   1
   1  13   1  -15.28    9.10   1
   2  13   1   83.09   14.08   1
   3  13   1  128.15   15.98   1
   4  13   1  139.88   15.72   1
   5  13   1  199.61   18.49   1
   6  13   1    9.00   13.65   1
  -5  14   1  -15.79   11.71   1
  -4  14   1   66.60   15.06   1
  -3  14   1  191.21   18.53   1
  -2  14   1  161.85   16.99   1
  -1  14   1   66.38   14.37   1
   0  14   1  209.96   18.33   1
   1  14   1  308.51   21.51   1
   2  14   1   71.49   14.28   1
   3  14   1  -41.25   11.59   1
   4  14   1  217.15   21.70   1
   5  14   1  172.82   19.96   1
  -3  15   1   35.29   11.76   1
  -2  15   1  644.57   31.72   1
  -1  15   1   22.51   12.93   1
   0  15   1  121.77   16.38   1
   1  15   1   28.72   13.30   1
   2  15   1   18.02   11.58   1
   3  15   1  270.56   22.50   1
 -10   0   2  356.05   23.88   1
  -9   0   2 2526.97   54.25   1
  -8   0   2  128.07   14.28   1
  -7   0   2 4540.39   61.71   1
  -6   0   2  661.84   21.96   1
  -5   0   2 3434.63   44.17   1
  -4   0   2  107.09    9.24   1
  -3   0   2   56.90    6.67   1
  -2   0   235569.61  164.85   1
  -1   0   2   -3.42    1.82   1
   0   0   2  147.33    4.95   1
   1   0   214420.20   56.05   1
   2   0   229157.83  135.28   1
   3   0   2  161.91    9.01   1
   4   0   2  191.39   10.68   1
   5   0   2 1556.88   30.75   1
   6   0   2 1348.48   32.00   1
   7   0   2 1160.00   32.17   1
   8   0   2  230.67   17.48   1
   9   0   2 1298.19   40.65   1
  10   0   2 1020.41   39.59   1
 -10   1   2  240.95   21.53   1
  -9   1   2  195.00   18.64   1
  -8   1   2  893.93   30.88   1
  -7   1   2  249.04   16.46   1
  -6   1   2 4420.36   57.60   1
  -5   1   2 3067.37   42.58   1
  -4   1   2 1147.57   23.42   1
  -3   1   2 8917.95   58.88   1
  -2   1   2 2313.37   25.00   1
   0   1   2 5632.62   28.50   1
   1   1   2 1556.50   16.84   1
   2   1   2 6943.00   43.27   1
   3   1   2 3468.70   35.83   1
   4   1   2 1728.07   28.82   1
   5   1   2   88.09    9.02   1
   6   1   2 3356.45   49.66   1
   7   1   2  329.77   18.78   1
   8   1   2    9.41   10.45   1
   9   1   2 1164.10   39.02   1
  10   1   2   79.41   14.61   1
 -10   2   2   71.56   13.33   1
  -9   2   2  399.46   24.44   1
  -8   2   2   75.39   12.36   1
  -7   2   2   11.54    8.75   1
  -6   2   2  298.94   16.09   1
  -5   2   2 1158.50   26.52   1
  -4   2   2 2267.32   33.38   1
  -3   2   2 1078.96   21.21   1
  -2   2   2  796.51   15.92   1
  -1   2   2  209.16    7.72   1
   0   2   2 7145.13   36.99   1
   1   2   2  133.27    6.76   1
   2   2   2 2233.19   25.55   1
   3   2   2 5030.28   43.86   1
   4   2   2  472.57   16.05   1
   5   2   2 9271.52   75.43   1
   6   2   2  109.74   11.17   1
   7   2   2  377.60   20.06   1
   8   2   2  192.20   16.92   1
   9   2   2   72.51   15.76   1
  10   2   2  587.25   30.37   1
 -10   3   2   63.87   13.28   1
  -9   3   2 1426.26   42.07   1
  -8   3   2 1180.07   36.50   1
  -7   3   2 2970.30   51.51   1
  -6   3   2  927.43   26.65   1
  -5   3   2 1893.63   34.52   1
  -4   3   2  350.36   14.56   1
  -3   3   2   38.27    6.63   1
  -2   3   2  411.01   12.29   1
  -1   3   2 5737.56   39.32   1
   0   3   2   92.37    6.62   1
   1   3   2 1698.43   21.51   1
   2   3   2  669.59   15.51   1
   3   3   2 3484.84   38.32   1
   4   3   212056.59   79.52   1
   5   3   2 3940.38   49.94   1
   6   3   2  444.98   19.70   1
   7   3   2  575.86   25.22   1
   8   3   2  234.35   18.94   1
   9   3   2   18.62   11.28   1
  10   3   2    4.12   13.03   1
 -10   4   2  361.42   25.55   1
  -9   4   2   46.64   12.55   1
  -8   4   2   19.14   10.95   1
  -7   4   2  -44.86    9.22   1
  -6   4   2 1460.19   34.73   1
  -5   4   2 3093.83   46.46   1
  -4   4   2  201.17   12.00   1
  -3   4   2  240.53   11.61   1
  -2   4   2 1085.43   20.50   1
  -1   4   2  305.33   10.69   1
   0   4   2  645.34   14.85   1
   1   4   2 3735.26   35.25   1
   2   4   210669.93   64.56   1
   3   4   2 2608.97   34.67   1
   4   4   2   20.17    6.81   1
   5   4   2  105.15   10.57   1
   6   4   2  593.03   22.78   1
   7   4   2 1201.82   34.67   1
   8   4   2  248.87   19.53   1
   9   4   2   59.94   12.37   1
  10   4   2  106.83   17.09   1
 -10   5   2   -7.20   13.48   1
  -9   5   2   22.97   11.68   1
  -8   5   2  288.39   20.56   1
  -7   5   2  745.19   27.91   1
  -6   5   2  785.39   26.75   1
  -5   5   2 1445.62   33.26   1
  -4   5   2   63.18    9.30   1
  -3   5   2    3.82    6.32   1
  -2   5   2   13.67    5.91   1
  -1   5   2  487.70   14.46   1
   0   5   2 5362.61   45.10   1
   1   5   2 2124.07   29.17   1
   2   5   2 4133.79   42.86   1
   3   5   2 5705.96   54.13   1
   4   5   2  840.35   22.95   1
   5   5   2  100.51   10.31   1
   6   5   2 1879.54   39.80   1
   7   5   2  561.76   25.04   1
   8   5   2 1030.51   35.42   1
   9   5   2  106.34   15.93   1
  -9   6   2  229.39   20.29   1
  -8   6   2   23.82   11.05   1
  -7   6   2    5.82    9.70   1
  -6   6   2 1167.07   33.03   1
  -5   6   2   96.38   11.03   1
  -4   6   2 2642.96   41.89   1
  -3   6   2 3151.44   42.41   1
  -2   6   2 4634.60   48.33   1
  -1   6   2 4809.19   46.87   1
   0   6   2 9955.71   67.23   1
   1   6   2  414.62   14.82   1
   2   6   2 1510.26   28.18   1
   3   6   2 1125.78   26.11   1
   4   6   2  961.92   25.85   1
   5   6   2 3403.83   51.56   1
   6   6   2  790.90   27.57   1
   7   6   2 1594.77   40.70   1
   8   6   2 1013.23   36.20   1
   9   6   2  761.77   34.02   1
  -9   7   2   19.87   12.41   1
  -8   7   2 2127.51   50.92   1
  -7   7   2  131.60   14.41   1
  -6   7   2  410.54   20.99   1
  -5   7   2 1609.22   37.50   1
  -4   7   2 9432.32   84.73   1
  -3   7   2   82.32    9.00   1
  -2   7   2  191.52   11.98   1
  -1   7   2  874.98   22.05   1
   0   7   2    6.04    5.75   1
   1   7   210644.92   76.23   1
   2   7   2  310.71   14.41   1
   3   7   2  823.08   23.62   1
   4   7   2 1091.94   28.62   1
   5   7   2 2556.53   46.13   1
   6   7   2  158.17   15.56   1
   7   7   2 1945.84   46.67   1
   8   7   2 1803.94   48.59   1
   9   7   2   -8.03   11.61   1
  -9   8   2  218.95   23.72   1
  -8   8   2  111.26   16.57   1
  -7   8   2  225.01   18.37   1
  -6   8   2  811.71   29.18   1
  -5   8   2 1522.73   36.98   1
  -4   8   2  411.98   19.19   1
  -3   8   2 7142.53   71.73   1
  -2   8   2  932.17   25.19   1
  -1   8   2  246.50   13.93   1
   0   8   2 1468.29   30.19   1
   1   8   2 1064.86   26.24   1
   2   8   2 3606.58   48.75   1
   3   8   2    5.47    7.50   1
   4   8   2  205.83   14.11   1
   5   8   2   42.14   10.33   1
   6   8   2   11.88    9.24   1
   7   8   2  474.35   25.95   1
   8   8   2  369.47   24.72   1
   9   8   2  -21.69   12.63   1
  -8   9   2   46.71   13.07   1
  -7   9   2  284.96   20.92   1
  -6   9   2  444.90   23.49   1
  -5   9   2    1.25    9.09   1
  -4   9   2  174.90   15.71   1
  -3   9   2    8.95    8.49   1
  -2   9   2   37.68    8.65   1
  -1   9   2   39.48    8.77   1
   0   9   2  243.19   14.66   1
   1   9   2  413.24   18.16   1
   2   9   2  359.13   17.64   1
   3   9   2 1858.20   39.12   1
   4   9   2  117.17   13.37   1
   5   9   2  377.52   21.29   1
   6   9   2  120.09   16.25   1
   7   9   2  169.56   16.95   1
   8   9   2  196.29   19.26   1
  -8  10   2   91.22   15.47   1
  -7  10   2  149.27   17.38   1
  -6  10   2  513.51   27.01   1
  -5  10   2  330.90   20.64   1
  -4  10   2   64.74   12.43   1
  -3  10   2 1073.92   31.47   1
  -2  10   2   78.71   11.06   1
  -1  10   2  215.90   14.67   1
   0  10   2  693.29   24.22   1
   1  10   2 3179.73   50.58   1
   2  10   2 1712.73   38.16   1
   3  10   2  547.54   23.25   1
   4  10   2   16.51    9.57   1
   5  10   2   96.95   13.30   1
   6  10   2  513.75   26.41   1
   7  10   2  205.25   18.49   1
   8  10   2  208.34   20.72   1
  -7  11   2  129.20   18.88   1
  -6  11   2   37.08   11.48   1
  -5  11   2   80.48   13.60   1
  -4  11   2  427.47   22.19   1
  -3  11   2  476.10   22.89   1
  -2  11   2  307.33   19.56   1
  -1  11   2  899.23   29.05   1
   0  11   2 2402.13   46.47   1
   1  11   2  765.96   27.17   1
   2  11   2  802.62   29.08   1
   3  11   2   -4.96    9.22   1
   4  11   2  770.98   29.75   1
   5  11   2 1200.86   37.68   1
   6  11   2  141.53   17.40   1
   7  11   2   33.64   12.19   1
  -6  12   2  -22.96    9.66   1
  -5  12   2  -13.58   11.21   1
  -4  12   2  156.50   16.38   1
  -3  12   2   41.01   10.56   1
  -2  12   2  323.36   19.72   1
  -1  12   2   29.72   10.81   1
   0  12   2  309.89   19.51   1
   1  12   2    3.74   10.29   1
   2  12   2   61.80   12.83   1
   3  12   2  675.68   28.09   1
   4  12   2   89.02   14.58   1
   5  12   2 1570.87   44.98   1
   6  12   2   74.05   15.17   1
  -6  13   2  178.35   20.07   1
  -5  13   2   97.21   14.81   1
  -4  13   2 1597.21   45.21   1
  -3  13   2  737.72   30.71   1
  -2  13   2   16.63   10.64   1
  -1  13   2 1267.87   38.47   1
   0  13   2    3.38   10.00   1
   1  13   2  221.93   18.16   1
   2  13   2 1087.02   36.17   1
   3  13   2  415.42   24.62   1
   4  13   2  937.58   35.47   1
   5  13   2  -10.30   12.92   1
  -5  14   2  195.32   18.47   1
  -4  14   2   98.72   15.23   1
  -3  14   2   62.99   15.28   1
  -2  14   2 1101.90   38.19   1
  -1  14   2  912.94   35.15   1
   0  14   2    6.62   11.01   1
   1  14   2   13.72   10.42   1
   2  14   2 1034.95   37.29   1
   3  14   2  -14.45   10.35   1
   4  14   2   10.76   11.51   1
  -3  15   2  369.82   24.40   1
  -2  15   2  112.12   16.76   1
  -1  15   2   98.66   16.44   1
   0  15   2  760.65   32.85   1
   1  15   2   -1.23   11.15   1
   2  15   2  135.62   17.13   1
   3  15   2   25.28   13.76   1
 -10   0   3  -41.00   11.26   1
  -9   0   3   19.74   10.80   1
  -8   0   3   20.27    9.87   1
  -7   0   3   -1.81    8.82   1
  -6   0   3    1.33    6.56   1
  -5   0   3   -7.65    5.67   1
  -4   0   3   25.86    6.47   1
  -3   0   3    0.32    5.22   1
  -2   0   3    7.43    5.05   1
  -1   0   3   43.86    5.09   1
   0   0   3   12.04    3.99   1
   1   0   3    8.65    4.56   1
   2   0   3   16.42    5.33   1
   3   0   3    7.66    5.18   1
   4   0   3    1.41    5.58   1
   5   0   3  -16.16    6.69   1
   6   0   3   -9.74    7.46   1
   7   0   3    9.47    7.90   1
   8   0   3  -31.72    9.55   1
   9   0   3    8.34   10.81   1
  10   0   3   12.12   11.47   1
 -10   1   3  284.88   23.09   1
  -9   1   3  197.14   18.84   1
  -8   1   3   30.45   10.18   1
  -7   1   3 4653.16   62.83   1
  -6   1   3 1886.85   36.85   1
  -5   1   3  151.00   11.41   1
  -4   1   3 1094.85   23.06   1
  -3   1   310901.20   67.93   1
  -2   1   3 1553.60   21.47   1
  -1   1   3 2264.61   21.67   1
   0   1   3  156.36    6.87   1
   1   1   3  687.41   12.88   1
   2   1   3 4998.51   38.48   1
   3   1   3 1850.88   27.23   1
   4   1   3 2640.89   36.64   1
   5   1   3  604.92   20.06   1
   6   1   3 1488.55   33.83   1
   7   1   3  722.88   26.11   1
   8   1   3  819.71   30.88   1
   9   1   3  -18.22   10.06   1
  10   1   3    9.60   11.78   1
 -10   2   3   15.24   11.66   1
  -9   2   3   51.76   12.89   1
  -8   2   3  374.04   21.64   1
  -7   2   3   77.88   11.81   1
  -6   2   3  600.89   21.90   1
  -5   2   3  487.34   18.17   1
  -4   2   3  159.13   10.60   1
  -3   2   3 5334.99   48.85   1
  -2   2   316187.13   99.83   1
  -1   2   3 1136.04   16.93   1
   0   2   3 5967.39   36.83   1
   1   2   310051.17   51.60   1
   2   2   3 2147.97   26.28   1
   3   2   3   95.69    7.76   1
   4   2   3 2315.16   34.68   1
   5   2   3 1125.08   27.19   1
   6   2   3 1987.67   39.69   1
   7   2   3    3.69    8.07   1
   8   2   3   75.79   12.65   1
   9   2   3 1114.17   38.62   1
  10   2   3  149.59   18.94   1
 -10   3   3  162.16   19.10   1
  -9   3   3    5.63   10.57   1
  -8   3   3  593.28   26.32   1
  -7   3   3 1371.39   36.34   1
  -6   3   3  245.66   15.23   1
  -5   3   3  943.49   24.90   1
  -4   3   3 1531.20   28.71   1
  -3   3   3  868.12   19.80   1
  -2   3   3 8489.05   58.70   1
  -1   3   3 2361.57   26.30   1
   0   3   314085.10   65.05   1
   1   3   3 6130.46   42.92   1
   2   3   3 8222.33   54.56   1
   3   3   3 4044.24   42.19   1
   4   3   3  530.60   17.99   1
   5   3   3 5534.04   60.26   1
   6   3   3  149.30   13.39   1
   7   3   3   26.97    9.56   1
   8   3   3  436.46   23.76   1
   9   3   3  195.05   18.23   1
  10   3   3   33.06   12.81   1
 -10   4   3  506.43   29.48   1
  -9   4   3    9.57   10.94   1
  -8   4   3  103.31   15.34   1
  -7   4   3   24.54    9.80   1
  -6   4   3  210.93   14.44   1
  -5   4   3 3716.47   50.76   1
  -4   4   3 4793.47   53.67   1
  -3   4   3 1652.22   28.65   1
  -2   4   3  591.09   16.06   1
  -1   4   312377.96   67.03   1
   0   4   3   85.52    7.70   1
   1   4   3 9597.06   59.21   1
   2   4   3 8934.40   60.55   1
   3   4   3 2159.18   32.66   1
   4   4   3 1964.35   33.86   1
   5   4   3    6.53    7.97   1
   6   4   3 2499.29   45.85   1
   7   4   3  400.42   21.18   1
   8   4   3  842.06   32.31   1
   9   4   3   43.19   12.42   1
 -10   5   3   95.26   14.97   1
  -9   5   3   99.09   16.36   1
  -8   5   3  547.93   25.45   1
  -7   5   3 1323.04   36.34   1
  -6   5   3  323.67   18.88   1
  -5   5   3 2858.88   45.80   1
  -4   5   3   42.88    7.89   1
  -3   5   3  496.85   17.16   1
  -2   5   3 5527.70   50.10   1
  -1   5   3  159.73    9.74   1
   0   5   3 6148.57   49.72   1
   1   5   3  277.00   11.90   1
   2   5   3  809.30   20.37   1
   3   5   319995.56  106.07   1
   4   5   3 2309.24   38.37   1
   5   5   3   30.51    8.20   1
   6   5   3 1845.23   40.57   1
   7   5   3 1227.30   36.84   1
   8   5   3   47.05   12.74   1
   9   5   3   36.18   13.25   1
  -9   6   3  300.13   22.10   1
  -8   6   3  534.35   26.94   1
  -7   6   3  101.57   13.78   1
  -6   6   3  759.22   27.20   1
  -5   6   3   56.37    9.34   1
  -4   6   3 4460.33   56.56   1
  -3   6   3 1815.97   32.73   1
  -2   6   3  223.85   12.00   1
  -1   6   3 1468.60   26.80   1
   0   6   3 3235.96   39.18   1
   1   6   3  426.83   15.27   1
   2   6   3  232.78   12.56   1
   3   6   3  664.27   20.99   1
   4   6   3  564.05   20.46   1
   5   6   3  316.55   17.79   1
   6   6   3  678.90   27.16   1
   7   6   3  214.08   18.40   1
   8   6   3   30.19   12.33   1
   9   6   3   31.77   12.58   1
  -9   7   3   22.21   14.34   1
  -8   7   3  302.71   21.28   1
  -7   7   3   47.15   12.26   1
  -6   7   3   22.09   10.00   1
  -5   7   3  290.75   17.70   1
  -4   7   3  760.15   25.02   1
  -3   7   3  452.20   18.03   1
  -2   7   3  131.40   10.60   1
  -1   7   3  151.59   10.83   1
   0   7   3 1135.11   25.40   1
   1   7   3  646.83   19.67   1
   2   7   3  164.68   11.76   1
   3   7   3  299.20   15.28   1
   4   7   3  303.64   16.31   1
   5   7   3  190.37   14.89   1
   6   7   3   64.32   11.90   1
   7   7   3  147.77   16.21   1
   8   7   3    0.24   10.93   1
   9   7   3  184.99   19.52   1
  -9   8   3   81.33   16.14   1
  -8   8   3  256.15   20.74   1
  -7   8   3  149.66   16.95   1
  -6   8   3   87.57   13.65   1
  -5   8   3 1001.60   31.18   1
  -4   8   3 3522.33   54.61   1
  -3   8   3  280.41   15.63   1
  -2   8   3   29.78    8.18   1
  -1   8   3 4793.30   55.16   1
   0   8   3 1746.03   33.10   1
   1   8   3  172.73   11.85   1
   2   8   3  678.78   22.08   1
   3   8   3 1142.65   29.38   1
   4   8   3   81.72   11.03   1
   5   8   3   -3.96    8.76   1
   6   8   3    6.16   10.07   1
   7   8   3   17.54   11.93   1
   8   8   3  212.16   20.02   1
  -8   9   3  664.65   31.14   1
  -7   9   3    1.44   10.57   1
  -6   9   3  168.10   16.40   1
  -5   9   3 1788.18   42.46   1
  -4   9   3 1043.93   30.92   1
  -3   9   3  637.42   23.37   1
  -2   9   3 1977.87   39.13   1
  -1   9   3  150.86   11.81   1
   0   9   3  762.65   23.84   1
   1   9   3  678.74   23.05   1
   2   9   3  176.01   13.26   1
   3   9   3 4837.39   63.07   1
   4   9   3  163.28   14.23   1
   5   9   3  145.40   14.28   1
   6   9   3 1210.64   37.96   1
   7   9   3  351.07   23.14   1
   8   9   3   25.33   14.44   1
  -8  10   3  174.76   19.54   1
  -7  10   3  119.69   15.12   1
  -6  10   3  233.64   19.95   1
  -5  10   3   38.95    9.64   1
  -4  10   3 1716.45   41.77   1
  -3  10   3   85.19   11.45   1
  -2  10   3  384.57   19.77   1
  -1  10   3 1649.73   37.18   1
   0  10   3  201.77   14.42   1
   1  10   3 1488.28   35.29   1
   2  10   3  563.95   23.04   1
   3  10   3  489.58   22.22   1
   4  10   3  176.27   15.70   1
   5  10   3  111.03   13.81   1
   6  10   3  199.84   19.00   1
   7  10   3   62.06   13.18   1
  -7  11   3  301.14   23.98   1
  -6  11   3   60.67   13.05   1
  -5  11   3  162.30   17.18   1
  -4  11   3  601.11   26.54   1
  -3  11   3  512.00   23.08   1
  -2  11   3 1672.82   40.36   1
  -1  11   3  797.51   27.68   1
   0  11   3 2843.81   50.99   1
   1  11   3  971.54   30.52   1
   2  11   3  739.61   27.43   1
   3  11   3  349.82   21.13   1
   4  11   3   34.39   11.29   1
   5  11   3 1428.28   41.61   1
   6  11   3   83.38   14.34   1
   7  11   3   -6.43   10.55   1
  -6  12   3    6.51   10.95   1
  -5  12   3    9.22   10.49   1
  -4  12   3  265.62   20.06   1
  -3  12   3 1368.53   39.13   1
  -2  12   3  144.22   15.01   1
  -1  12   3  125.49   13.67   1
   0  12   3 2241.27   48.10   1
   1  12   3 2689.43   52.57   1
   2  12   3  268.09   18.59   1
   3  12   3   22.86   10.65   1
   4  12   3  668.95   29.25   1
   5  12   3   56.55   13.52   1
   6  12   3 1226.30   42.62   1
  -6  13   3  188.60   19.65   1
  -5  13   3   38.54   12.18   1
  -4  13   3  -31.19   11.47   1
  -3  13   3  164.34   17.55   1
  -2  13   3    6.37   10.01   1
  -1  13   3    7.27   11.02   1
   0  13   3   18.61    9.72   1
   1  13   3   28.55   10.33   1
   2  13   3  164.34   16.23   1
   3  13   3    8.51   10.29   1
   4  13   3   81.58   14.30   1
   5  13   3   65.79   14.72   1
  -4  14   3  113.01   15.87   1
  -3  14   3  339.14   24.29   1
  -2  14   3   33.17   11.19   1
  -1  14   3   58.88   14.15   1
   0  14   3  285.17   20.78   1
   1  14   3  565.31   28.68   1
   2  14   3  358.35   23.03   1
   3  14   3   59.13   13.52   1
   4  14   3  220.04   20.35   1
  -3  15   3  103.68   16.85   1
  -2  15   3  378.50   25.02   1
  -1  15   3  108.52   16.97   1
   0  15   3  464.76   26.73   1
   1  15   3  259.34   21.30   1
   2  15   3  403.42   25.86   1
   3  15   3    7.27   12.19   1
 -10   0   4  129.56   17.01   1
  -9   0   4 1523.60   43.35   1
  -8   0   4 4093.18   64.79   1
  -7   0   4 1610.51   38.20   1
  -6   0   4 1728.18   36.20   1
  -5   0   4  319.77   14.82   1
  -4   0   418218.19   97.49   1
  -3   0   428880.75  120.00   1
  -2   0   4 4592.25   37.16   1
  -1   0   4 2272.76   23.55   1
   0   0   4  449.34   10.78   1
   1   0   4   58.28    6.12   1
   2   0   4  999.95   18.50   1
   3   0   4 2972.02   35.35   1
   4   0   4  663.00   19.17   1
   5   0   4  178.55   12.66   1
   6   0   4   10.08    8.50   1
   7   0   4  303.02   18.26   1
   8   0   4 2156.22   49.47   1
   9   0   4 1200.78   39.81   1
  10   0   4   21.42   13.77   1
 -10   1   4  -16.46   12.00   1
  -9   1   4   77.16   13.20   1
  -8   1   4  434.04   22.61   1
  -7   1   4 1254.29   33.63   1
  -6   1   4   10.23    7.29   1
  -5   1   4 3772.25   48.58   1
  -4   1   4 1426.11   26.68   1
  -3   1   4 4592.66   42.99   1
  -2   1   4 1141.13   19.32   1
  -1   1   4 2193.30   23.90   1
   0   1   4 1073.48   16.54   1
   1   1   4 4103.86   33.45   1
   2   1   4 2245.23   27.51   1
   3   1   4   56.56    6.87   1
   4   1   4 8093.35   65.59   1
   5   1   4 2365.91   39.69   1
   6   1   4  424.27   19.31   1
   7   1   4 1132.58   33.70   1
   8   1   4  623.43   27.67   1
   9   1   4  720.99   31.85   1
  10   1   4  240.82   22.40   1
 -10   2   4   92.77   14.48   1
  -9   2   4  489.76   25.80   1
  -8   2   4  423.37   22.32   1
  -7   2   4   -3.52    7.84   1
  -6   2   4  753.21   24.30   1
  -5   2   4  253.30   13.83   1
  -4   2   4 6340.94   58.35   1
  -3   2   4 1533.17   26.25   1
  -1   2   4  160.21    8.28   1
   0   2   4  159.30    8.14   1
   1   2   415239.36   70.92   1
   2   2   4 2494.71   29.87   1
   3   2   4 3997.53   42.26   1
   4   2   4 2407.24   36.37   1
   5   2   4   51.02    8.57   1
   6   2   4  186.79   14.40   1
   7   2   4  734.40   27.32   1
   8   2   4   35.38   11.22   1
   9   2   4  153.21   19.12   1
  10   2   4   72.83   15.86   1
 -10   3   4  728.22   34.44   1
  -9   3   4 1021.75   36.58   1
  -8   3   4    7.85    9.51   1
  -7   3   4 1979.31   42.79   1
  -6   3   4  329.71   17.35   1
  -5   3   4   68.65    9.42   1
  -3   3   4 7632.73   63.24   1
  -2   3   4 2270.43   30.60   1
  -1   3   4 2217.00   27.09   1
   0   3   4 2897.64   30.29   1
   1   3   4 1249.88   20.98   1
   2   3   4 4179.42   40.72   1
   3   3   411082.74   72.77   1
   4   3   4 3567.27   45.26   1
   5   3   4   59.39    9.55   1
   6   3   4  379.12   18.93   1
   7   3   4  162.88   16.63   1
   8   3   4  423.09   23.69   1
   9   3   4   25.50   11.94   1
  10   3   4  118.78   18.22   1
 -10   4   4   84.60   16.65   1
  -9   4   4  113.53   15.35   1
  -8   4   4  152.34   15.74   1
  -7   4   4  859.46   29.43   1
  -6   4   4  508.67   21.45   1
  -5   4   4  220.87   14.15   1
  -4   4   4  972.23   24.70   1
  -3   4   4 2287.14   34.46   1
  -2   4   4  493.83   15.23   1
  -1   4   4 5166.76   44.25   1
   0   4   417508.50   83.46   1
   1   4   4 5916.88   48.14   1
   2   4   4    3.79    6.16   1
   3   4   4    5.40    7.17   1
   4   4   4  386.44   16.51   1
   5   4   4  380.71   17.95   1
   6   4   4  263.65   17.13   1
   7   4   4   25.03    9.78   1
   8   4   4   18.98   11.85   1
   9   4   4  147.15   18.66   1
  -9   5   4   18.13   12.08   1
  -8   5   4 1146.43   37.29   1
  -7   5   4 1342.05   36.87   1
  -6   5   4 2780.30   50.08   1
  -5   5   4   67.42   10.16   1
  -4   5   4 1482.19   31.20   1
  -3   5   4 3485.14   44.10   1
  -2   5   4 2158.66   32.14   1
  -1   5   4 8937.10   62.65   1
   0   5   4   14.41    6.41   1
   1   5   4 9428.57   65.36   1
   2   5   4   70.14    8.02   1
   3   5   4   32.32    7.61   1
   4   5   4  992.25   25.65   1
   5   5   4  710.90   24.32   1
   6   5   4 2063.47   43.56   1
   7   5   4   82.80   14.33   1
   8   5   4  212.24   18.39   1
   9   5   4   43.03   13.41   1
  -9   6   4  108.96   17.07   1
  -8   6   4   12.41   10.49   1
  -7   6   4 1518.69   40.53   1
  -6   6   4 1570.97   38.46   1
  -5   6   4 3592.38   54.38   1
  -4   6   4  263.83   14.64   1
  -3   6   4  929.22   24.01   1
  -2   6   410681.84   76.41   1
  -1   6   4  136.97   10.07   1
   0   6   4 2361.49   34.31   1
   1   6   4 3411.78   41.88   1
   2   6   4 3668.11   45.24   1
   3   6   4  -10.10    6.40   1
   4   6   4   15.46    7.64   1
   5   6   4 1431.62   34.88   1
   6   6   4   39.64    9.94   1
   7   6   4 3736.54   64.45   1
   8   6   4  457.50   25.29   1
   9   6   4   38.07   12.05   1
  -9   7   4  592.40   30.82   1
  -8   7   4   44.35   11.66   1
  -7   7   4  572.91   26.44   1
  -6   7   4 8738.04   94.46   1
  -5   7   4 1408.50   36.38   1
  -4   7   4   14.01    8.40   1
  -3   7   4  120.73   10.99   1
  -2   7   4  186.26   12.00   1
  -1   7   4 9805.98   75.11   1
   0   7   4   33.76    8.39   1
   1   7   4  160.22   11.31   1
   2   7   4  121.33   11.18   1
   3   7   4  923.83   25.79   1
   4   7   4   58.34    9.48   1
   5   7   4 2221.59   44.97   1
   6   7   4 2063.03   45.82   1
   7   7   4  379.03   23.64   1
   8   7   4   -9.27   10.44   1
   9   7   4  152.64   19.09   1
  -9   8   4  -10.22   11.82   1
  -8   8   4  141.05   16.93   1
  -7   8   4  828.67   32.08   1
  -6   8   4   40.33   11.67   1
  -5   8   4 1815.99   42.29   1
  -4   8   4  182.84   13.93   1
  -3   8   4  165.87   13.10   1
  -2   8   4  703.68   22.67   1
  -1   8   4   95.62   10.50   1
   0   8   4   86.55    9.28   1
   1   8   4 1456.06   31.33   1
   2   8   4   56.07    8.42   1
   3   8   4  159.50   12.56   1
   4   8   4  970.00   29.57   1
   5   8   4  378.51   21.29   1
   6   8   4  465.57   23.98   1
   7   8   4  871.88   33.25   1
   8   8   4   93.30   16.82   1
  -8   9   4  179.42   19.06   1
  -7   9   4    1.44   10.70   1
  -6   9   4  456.50   24.50   1
  -5   9   4   19.27    9.05   1
  -4   9   4  103.59   12.77   1
  -3   9   4   26.28    8.41   1
  -2   9   4 1273.79   31.68   1
  -1   9   4  970.12   27.59   1
   0   9   4   17.41    8.06   1
   1   9   4 2312.92   42.14   1
   2   9   4  439.63   19.82   1
   3   9   4  960.14   29.15   1
   4   9   4  580.83   24.50   1
   5   9   4   18.97   11.28   1
   6   9   4  101.19   15.40   1
   7   9   4   58.18   13.11   1
   8   9   4  140.51   17.92   1
  -8  10   4  211.48   20.75   1
  -7  10   4  289.18   22.53   1
  -6  10   4  268.82   19.53   1
  -5  10   4  104.68   13.71   1
  -4  10   4  521.54   23.99   1
  -3  10   4  519.29   23.33   1
  -2  10   4  242.58   15.92   1
  -1  10   4 1305.32   33.84   1
   0  10   4 2819.99   48.68   1
   1  10   4 1185.08   32.40   1
   2  10   4   60.45   12.26   1
   3  10   4   42.21    9.42   1
   4  10   4    6.37   10.15   1
   5  10   4   88.84   14.00   1
   6  10   4  382.77   23.85   1
   7  10   4  -24.39   11.19   1
  -7  11   4   14.88   11.34   1
  -6  11   4  610.11   29.27   1
  -5  11   4    6.29    9.70   1
  -4  11   4    9.74    9.94   1
  -3  11   4  253.33   17.94   1
  -2  11   4  612.29   25.02   1
  -1  11   4  100.86   13.03   1
   0  11   4  159.03   14.94   1
   1  11   4 1562.03   39.01   1
   2  11   4  553.57   24.59   1
   3  11   4  576.08   25.40   1
   4  11   4  252.05   18.66   1
   5  11   4  127.71   16.28   1
   6  11   4  -11.96   11.48   1
   7  11   4    8.49   11.89   1
  -6  12   4   29.79   12.68   1
  -5  12   4  125.68   16.37   1
  -4  12   4 2423.69   53.63   1
  -3  12   4  328.61   21.10   1
  -2  12   4  783.28   29.50   1
  -1  12   4   17.19    9.24   1
   0  12   4   70.03   13.67   1
   1  12   4  729.45   28.35   1
   2  12   4  733.15   28.94   1
   3  12   4  447.89   23.70   1
   4  12   4  260.28   20.95   1
   5  12   4   10.09   11.63   1
   6  12   4  101.57   15.99   1
  -5  13   4  804.98   34.83   1
  -4  13   4  589.29   28.64   1
  -3  13   4 1994.13   50.64   1
  -2  13   4   56.01   11.55   1
  -1  13   4  627.53   28.09   1
   0  13   4  163.01   17.15   1
   1  13   4 1468.36   41.47   1
   2  13   4 1018.40   35.63   1
   3  13   4   31.30   11.48   1
   4  13   4 1308.36   41.90   1
   5  13   4 1263.52   43.32   1
  -4  14   4 2046.74   53.16   1
  -3  14   4 2156.69   54.51   1
  -2  14   4  120.33   16.04   1
  -1  14   4   50.34   12.16   1
   0  14   4  315.89   22.37   1
   1  14   4   79.15   13.15   1
   2  14   4  128.84   15.86   1
   3  14   4   32.16   12.62   1
   4  14   4  235.01   21.28   1
  -3  15   4   19.14   11.64   1
  -2  15   4   51.80   13.88   1
  -1  15   4  113.67   16.31   1
   0  15   4  125.01   18.50   1
   1  15   4  212.09   21.21   1
   2  15   4   45.45   13.26   1
 -10   0   5  -23.71   10.22   1
  -9   0   5  -33.69    9.51   1
  -8   0   5   23.18    9.79   1
  -7   0   5    0.73    9.02   1
  -6   0   5  -10.47    7.88   1
  -5   0   5   19.38    6.82   1
  -4   0   5   26.84    6.29   1
  -3   0   5    9.63    5.70   1
  -2   0   5    4.26    4.83   1
  -1   0   5    8.06    4.97   1
   0   0   5    5.83    5.05   1
   1   0   5    1.03    5.01   1
   2   0   5   -5.32    5.46   1
   3   0   5   15.28    6.19   1
   4   0   5    9.03    6.56   1
   5   0   5    0.63    6.81   1
   6   0   5  -11.25    7.97   1
   7   0   5   -2.64    9.48   1
   8   0   5   13.21    9.56   1
   9   0   5   -3.15   10.96   1
  10   0   5  -24.27   10.59   1
 -10   1   5   11.27   11.14   1
  -9   1   5  627.74   28.19   1
  -8   1   5  495.25   24.14   1
  -7   1   5  702.11   25.59   1
  -6   1   5   98.30   10.82   1
  -5   1   5 1769.29   33.80   1
  -4   1   5  420.99   15.75   1
  -3   1   5 2712.54   34.24   1
  -2   1   5 1969.71   26.47   1
  -1   1   5  451.94   12.57   1
   0   1   5 5392.57   40.86   1
   1   1   5   82.27    6.92   1
   2   1   5 4061.54   39.39   1
   3   1   5 4277.25   44.71   1
   4   1   5 1736.61   31.59   1
   5   1   5    4.49    6.53   1
   6   1   5 2627.38   46.60   1
   7   1   5  191.31   16.56   1
   8   1   5   56.46   12.45   1
   9   1   5   32.62   10.75   1
  10   1   5  224.65   22.47   1
 -10   2   5  276.52   21.85   1
  -9   2   5   17.64   10.74   1
  -8   2   5  256.94   18.25   1
  -7   2   5  305.74   18.37   1
  -6   2   5  533.68   21.24   1
  -5   2   5 5909.55   63.73   1
  -4   2   5 1860.76   32.53   1
  -3   2   5  155.04   10.05   1
  -2   2   5 3150.96   34.22   1
  -1   2   512697.99   67.77   1
   0   2   5  227.55    9.87   1
   1   2   5 1614.49   23.95   1
   2   2   5 8068.75   57.72   1
   3   2   5  545.14   17.11   1
   4   2   5 3270.54   44.04   1
   5   2   5   37.90    8.95   1
   6   2   5 1087.46   31.04   1
   7   2   5 2467.45   50.05   1
   8   2   5 2168.82   50.50   1
   9   2   5  122.68   15.46   1
 -10   3   5   89.00   16.39   1
  -9   3   5 1046.00   37.20   1
  -8   3   5    1.87    9.74   1
  -7   3   5 1708.49   40.39   1
  -6   3   5 2380.71   43.94   1
  -5   3   5 4163.23   55.31   1
  -4   3   5  167.13   11.21   1
  -3   3   5  474.38   16.30   1
  -2   3   5 2560.55   32.52   1
  -1   3   5   54.72    6.45   1
   0   3   5 6164.38   47.43   1
   1   3   5 2838.10   33.22   1
   2   3   5 3938.33   41.56   1
   3   3   5 2744.02   37.72   1
   4   3   5 2656.50   40.27   1
   5   3   5  551.20   21.03   1
   6   3   5  -17.06    7.81   1
   7   3   5  729.04   28.50   1
   8   3   5  556.43   27.31   1
   9   3   5    6.94   10.77   1
 -10   4   5  211.53   20.75   1
  -9   4   5   61.81   13.83   1
  -8   4   5 2370.60   52.32   1
  -7   4   5  271.25   18.64   1
  -6   4   5 1429.41   35.57   1
  -5   4   5  138.46   11.71   1
  -4   4   5  690.21   21.23   1
  -3   4   511337.26   86.01   1
  -2   4   5 4791.98   47.02   1
  -1   4   5  823.23   18.95   1
   0   4   5   10.17    5.99   1
   1   4   510878.34   69.18   1
   2   4   5  125.50    9.33   1
   3   4   5 4512.74   50.01   1
   4   4   5  560.66   19.69   1
   5   4   5   53.77    9.35   1
   6   4   5 1312.42   34.94   1
   7   4   5  195.78   17.21   1
   8   4   5  159.31   17.13   1
   9   4   5  244.75   21.30   1
  -9   5   5  113.24   15.76   1
  -8   5   5 1396.96   40.49   1
  -7   5   5 1301.48   37.32   1
  -6   5   5   90.91   12.86   1
  -5   5   5  212.89   14.67   1
  -4   5   5 1064.47   27.45   1
  -3   5   5  239.81   13.11   1
  -2   5   5 1886.88   31.33   1
  -1   5   5  229.64   11.67   1
   0   5   5  166.01   10.43   1
   1   5   5 2027.51   31.60   1
   2   5   5 8177.64   66.52   1
   3   5   5   22.29    6.44   1
   4   5   5  323.79   15.97   1
   5   5   5 6788.38   74.68   1
   6   5   5 1214.27   34.63   1
   7   5   5   54.30   11.34   1
   8   5   5  616.21   29.53   1
   9   5   5  103.65   17.85   1
  -9   6   5  -10.40   11.39   1
  -8   6   5   -4.12   10.24   1
  -7   6   5  381.90   22.23   1
  -6   6   5  640.47   26.01   1
  -5   6   5  818.32   26.62   1
  -4   6   5 1520.89   33.52   1
  -3   6   5  210.28   12.87   1
  -2   6   5 1301.85   27.66   1
  -1   6   5 2524.71   36.83   1
   0   6   5 1778.51   30.95   1
   1   6   5  188.86   11.71   1
   2   6   5   51.91    8.24   1
   3   6   5  132.31   11.49   1
   4   6   5   15.41    7.91   1
   5   6   5  608.41   23.78   1
   6   6   5  454.18   22.14   1
   7   6   5   48.91   12.62   1
   8   6   5   99.35   14.63   1
   9   6   5  495.11   29.55   1
  -9   7   5   16.91   13.24   1
  -8   7   5   71.46   13.30   1
  -7   7   5  554.51   25.70   1
  -6   7   5  117.20   14.26   1
  -5   7   5   39.27    9.27   1
  -4   7   5   22.39    8.67   1
  -3   7   5  448.94   18.38   1
  -2   7   5 1804.77   33.99   1
  -1   7   5   17.98    6.72   1
   0   7   5  185.94   11.72   1
   1   7   5  104.98   10.80   1
   2   7   5 2295.21   39.06   1
   3   7   5   15.03    7.39   1
   4   7   5   15.16    7.79   1
   5   7   5   36.25    9.22   1
   6   7   5  444.05   22.43   1
   7   7   5   -5.33   10.36   1
   8   7   5  -23.38   10.66   1
  -8   8   5  157.23   17.26   1
  -7   8   5   -6.53   10.70   1
  -6   8   5 1109.16   35.35   1
  -5   8   5  109.94   12.54   1
  -4   8   5  287.01   18.56   1
  -3   8   5 1411.11   33.55   1
  -2   8   5 2029.57   38.14   1
  -1   8   5 1109.99   27.86   1
   0   8   5  327.80   16.32   1
   1   8   5  980.40   26.87   1
   2   8   5  136.98   11.84   1
   3   8   5  176.84   13.63   1
   4   8   5   64.88   11.32   1
   5   8   5   68.33   12.62   1
   6   8   5  768.91   29.68   1
   7   8   5   46.55   11.94   1
   8   8   5    9.17   10.77   1
  -8   9   5  562.58   31.20   1
  -7   9   5  126.77   17.31   1
  -6   9   5   16.30   10.07   1
  -5   9   5  188.47   16.03   1
  -4   9   5  636.10   25.17   1
  -3   9   5  640.78   24.02   1
  -2   9   5   32.32    9.71   1
  -1   9   5   36.34    8.50   1
   0   9   5  176.01   13.12   1
   1   9   5 2671.88   46.33   1
   2   9   5  607.58   23.53   1
   3   9   5   28.38    8.78   1
   4   9   5  169.02   15.31   1
   5   9   5 6115.47   81.62   1
   6   9   5   45.64   12.80   1
   7   9   5  142.53   16.76   1
   8   9   5  526.12   29.35   1
  -8  10   5  468.90   28.68   1
  -7  10   5   29.20   11.89   1
  -6  10   5  132.78   15.15   1
  -5  10   5   26.05   11.66   1
  -4  10   5   56.28   11.36   1
  -3  10   5  442.37   21.99   1
  -2  10   5  302.51   17.86   1
  -1  10   5   28.71    9.20   1
   0  10   5  496.49   21.89   1
   1  10   5 1058.61   31.39   1
   2  10   5  510.46   22.64   1
   3  10   5  440.78   22.17   1
   4  10   5  407.08   21.89   1
   5  10   5   31.52   12.47   1
   6  10   5  888.62   34.48   1
   7  10   5  235.09   20.37   1
  -7  11   5  236.29   20.82   1
  -6  11   5  957.61   37.01   1
  -5  11   5 1056.51   36.50   1
  -4  11   5   53.71   12.14   1
  -3  11   5  448.09   22.18   1
  -2  11   5  546.54   24.27   1
  -1  11   5   60.14   11.24   1
   0  11   5 1738.09   41.55   1
   1  11   5 1808.48   42.15   1
   2  11   5  221.81   16.97   1
   3  11   5 1014.54   33.90   1
   4  11   5  654.51   28.87   1
   5  11   5   -8.23   11.15   1
   6  11   5   28.13   11.74   1
  -6  12   5   21.76   12.70   1
  -5  12   5  489.50   28.09   1
  -4  12   5  765.68   30.91   1
  -3  12   5  163.88   17.84   1
  -2  12   5  164.83   15.98   1
  -1  12   5 1754.70   43.33   1
   0  12   5  184.90   17.11   1
   1  12   5   79.16   13.09   1
   2  12   5  307.42   20.11   1
   3  12   5  657.01   29.49   1
   4  12   5  144.93   16.98   1
   5  12   5  117.49   17.08   1
   6  12   5   35.00   13.97   1
  -5  13   5  205.66   19.54   1
  -4  13   5   96.01   16.47   1
  -3  13   5   10.35   12.75   1
  -2  13   5   28.61   10.24   1
  -1  13   5   12.72   10.35   1
   0  13   5  156.77   16.96   1
   1  13   5  193.31   16.60   1
   2  13   5   49.77   12.39   1
   3  13   5  122.00   16.16   1
   4  13   5  131.02   17.88   1
   5  13   5   21.89   13.94   1
  -4  14   5  187.08   20.40   1
  -3  14   5   90.60   16.06   1
  -2  14   5  -20.98   11.41   1
  -1  14   5  237.98   19.81   1
   0  14   5    1.16   12.11   1
   1  14   5  302.52   21.34   1
   2  14   5   14.95   11.68   1
   3  14   5  443.70   26.84   1
   4  14   5   19.83   11.65   1
  -2  15   5  150.05   17.36   1
  -1  15   5   44.02   11.43   1
   0  15   5  396.84   26.10   1
   1  15   5  392.65   27.14   1
   2  15   5  -15.18   12.02   1
 -10   0   6  430.77   27.50   1
  -9   0   6   56.58   13.48   1
  -8   0   6   -5.36    9.61   1
  -7   0   6  297.46   18.12   1
  -6   0   6  767.98   24.97   1
  -5   0   6 7359.42   69.15   1
  -4   0   6 1468.13   28.36   1
  -3   0   6  122.60    9.51   1
  -2   0   6 3532.12   37.21   1
  -1   0   6  310.24   11.35   1
   0   0   6   -1.67    5.36   1
   1   0   630783.63  139.70   1
   2   0   6 3114.30   36.44   1
   3   0   6 2877.87   38.15   1
   4   0   6  276.35   13.84   1
   5   0   6   90.74   10.69   1
   6   0   6 7069.36   78.49   1
   7   0   6 3822.99   63.81   1
   8   0   6   33.13    9.44   1
   9   0   6   11.96   11.96   1
 -10   1   6  351.94   24.40   1
  -9   1   6  622.52   28.85   1
  -8   1   6  970.10   33.38   1
  -7   1   6 3037.92   52.06   1
  -6   1   6 1320.32   32.49   1
  -5   1   6 1168.13   28.10   1
  -4   1   6 2366.41   36.32   1
  -3   1   6 1182.86   23.73   1
  -2   1   6  456.15   14.42   1
  -1   1   6 7516.10   55.30   1
   0   1   6 1987.47   26.82   1
   1   1   6 4710.83   43.76   1
   2   1   6 6440.15   52.89   1
   3   1   6 4844.54   50.08   1
   4   1   6   93.67    9.65   1
   5   1   6 1817.93   36.95   1
   6   1   6 3118.31   52.00   1
   7   1   6  201.37   17.20   1
   8   1   6  139.94   15.46   1
   9   1   6   52.59   14.76   1
 -10   2   6   10.24   11.66   1
  -9   2   6   -8.37    9.70   1
  -8   2   6   -9.98    9.29   1
  -7   2   6  661.29   25.86   1
  -6   2   6  243.86   15.55   1
  -5   2   6 1188.58   29.18   1
  -4   2   6  400.99   16.11   1
  -3   2   6 8453.73   64.96   1
  -2   2   6   14.52    6.30   1
  -1   2   6  286.53   11.42   1
   0   2   6 4273.67   40.50   1
   1   2   6 1237.10   22.68   1
   2   2   6 8139.87   61.71   1
   3   2   6  493.96   16.98   1
   4   2   6   35.36    8.30   1
   5   2   6   16.57    7.81   1
   6   2   6  331.46   18.93   1
   7   2   6   38.95   12.99   1
   8   2   6  110.61   15.83   1
   9   2   6  157.54   19.50   1
 -10   3   6  117.59   16.10   1
  -9   3   6    6.44   10.65   1
  -8   3   6  353.39   21.63   1
  -7   3   6  549.26   23.82   1
  -6   3   6  227.25   15.19   1
  -5   3   6 1272.21   30.62   1
  -4   3   6 7024.62   68.13   1
  -3   3   6 1631.15   30.40   1
  -2   3   6 4506.07   45.11   1
  -1   3   6 1930.26   28.51   1
   0   3   6  826.44   18.78   1
   1   3   6 7175.06   55.83   1
   2   3   6 8340.20   64.51   1
   3   3   6  691.31   20.42   1
   4   3   6   15.96    7.10   1
   5   3   6  384.55   18.24   1
   6   3   6 2113.46   44.12   1
   7   3   6  357.90   21.39   1
   8   3   6  148.29   16.68   1
   9   3   6   -7.13   12.18   1
  -9   4   6  399.96   23.81   1
  -8   4   6  110.60   14.99   1
  -7   4   6  191.30   15.95   1
  -6   4   6   45.54    9.66   1
  -5   4   6  236.02   14.64   1
  -4   4   6 1502.51   31.22   1
  -3   4   6 1437.86   29.76   1
  -2   4   6 8570.58   64.94   1
  -1   4   6 7153.45   57.44   1
   0   4   6  479.91   15.64   1
   1   4   6   35.96    6.93   1
   2   4   6  118.40    9.43   1
   3   4   6  593.32   19.76   1
   4   4   6  183.54   12.74   1
   5   4   6    7.41    7.41   1
   6   4   6   86.04   13.04   1
   7   4   6   90.40   14.31   1
   8   4   6  286.08   21.94   1
   9   4   6  671.79   32.51   1
  -9   5   6   10.24   13.25   1
  -8   5   6  711.03   30.75   1
  -7   5   6  184.60   16.48   1
  -6   5   6 2231.82   46.26   1
  -5   5   6   51.05    8.99   1
  -4   5   6  252.40   15.65   1
  -3   5   6 2034.61   35.83   1
  -2   5   6 2177.41   34.64   1
  -1   5   6 6452.93   57.62   1
   0   5   6 1899.93   31.22   1
   1   5   6  206.58   11.96   1
   2   5   6   88.03    8.60   1
   3   5   6   70.56    9.18   1
   4   5   6 1554.24   33.95   1
   5   5   6    5.16    9.84   1
   6   5   6   83.49   11.80   1
   7   5   6  291.58   20.08   1
   8   5   6   48.57   11.55   1
   9   5   6  296.30   23.44   1
  -9   6   6  346.23   23.55   1
  -8   6   6    2.54   10.74   1
  -7   6   6 2030.84   47.63   1
  -6   6   6 1602.94   39.84   1
  -5   6   6   53.88   10.33   1
  -4   6   6 4536.65   60.07   1
  -3   6   6 3127.24   45.73   1
  -2   6   6 3707.75   47.51   1
  -1   6   6  248.61   13.60   1
   0   6   6 7170.33   64.25   1
   1   6   6   64.63    8.31   1
   2   6   6  654.45   21.38   1
   3   6   6 4382.43   56.65   1
   4   6   6   40.45    9.06   1
   5   6   6 1707.01   39.94   1
   6   6   6  309.46   20.02   1
   7   6   6   12.09   10.50   1
   8   6   6  369.16   24.49   1
   9   6   6  161.98   18.06   1
  -9   7   6  123.14   16.79   1
  -8   7   6  976.44   36.43   1
  -7   7   6  826.15   31.84   1
  -6   7   6   83.74   13.06   1
  -5   7   6   57.67   10.13   1
  -4   7   6  444.67   19.56   1
  -3   7   6 1140.56   29.29   1
  -2   7   6  101.11   10.25   1
  -1   7   6 1541.66   31.70   1
   0   7   6  165.47   11.99   1
   1   7   6 5884.94   62.22   1
   2   7   6  132.34   11.43   1
   3   7   6 3946.79   55.25   1
   4   7   6 9331.03   90.15   1
   5   7   6 1054.52   32.65   1
   6   7   6  258.51   19.18   1
   7   7   6  414.78   24.08   1
   8   7   6  -34.46   10.82   1
  -8   8   6   91.25   15.26   1
  -7   8   6   69.36   12.33   1
  -6   8   6 1242.15   39.24   1
  -5   8   6  665.04   26.97   1
  -4   8   6 1432.91   36.33   1
  -3   8   6    8.24    7.51   1
  -2   8   6 1649.50   35.70   1
  -1   8   6   50.50    9.01   1
   0   8   6 3003.21   46.41   1
   1   8   6 1614.08   34.78   1
   2   8   6   12.38    7.66   1
   3   8   6 4807.76   64.02   1
   4   8   6   17.49    9.46   1
   5   8   6 2714.10   53.05   1
   6   8   6   64.09   11.85   1
   7   8   6   12.50   12.71   1
   8   8   6  318.73   24.94   1
  -8   9   6   55.77   13.24   1
  -7   9   6  -19.38    9.93   1
  -6   9   6  131.05   15.32   1
  -5   9   6    9.86    9.75   1
  -4   9   6   12.43    9.17   1
  -3   9   6  532.72   22.84   1
  -2   9   6   28.33    8.83   1
  -1   9   6 2460.53   44.64   1
   0   9   6  460.25   20.16   1
   1   9   6  414.77   19.69   1
   2   9   6  232.97   15.37   1
   3   9   6   23.26    9.46   1
   4   9   6  707.22   27.73   1
   5   9   6   21.92   11.05   1
   6   9   6  277.35   20.33   1
   7   9   6   60.94   13.28   1
  -7  10   6  316.68   23.85   1
  -6  10   6   39.18   11.42   1
  -5  10   6  185.38   15.75   1
  -4  10   6 1618.73   41.41   1
  -3  10   6   81.15   12.14   1
  -2  10   6 2011.45   42.93   1
  -1  10   6 2593.45   48.37   1
   0  10   6  878.03   29.03   1
   1  10   6  200.40   15.83   1
   2  10   6   56.93   11.50   1
   3  10   6  109.52   13.37   1
   4  10   6   10.26   10.46   1
   5  10   6  319.00   20.91   1
   6  10   6   18.82    9.99   1
   7  10   6   31.53   11.84   1
  -7  11   6   33.74   12.61   1
  -6  11   6   27.54   12.92   1
  -5  11   6  101.02   15.65   1
  -4  11   6  726.21   29.87   1
  -3  11   6  122.63   15.69   1
  -2  11   6   17.90   10.07   1
  -1  11   6   96.56   13.34   1
   0  11   6 1824.72   42.67   1
   1  11   6 1285.61   36.34   1
   2  11   6    1.07    9.03   1
   3  11   6  143.41   16.05   1
   4  11   6  462.43   24.63   1
   5  11   6   29.94   11.78   1
   6  11   6    5.38   11.76   1
  -6  12   6  252.20   21.36   1
  -5  12   6  199.33   19.92   1
  -4  12   6   38.11   12.25   1
  -3  12   6 1074.94   35.91   1
  -2  12   6  609.24   27.44   1
  -1  12   6   10.90    9.90   1
   0  12   6  611.47   26.64   1
   1  12   6  281.20   18.94   1
   2  12   6 1016.36   34.44   1
   3  12   6   61.22   12.95   1
   4  12   6  110.33   14.62   1
   5  12   6    2.86   11.66   1
  -5  13   6  163.08   20.30   1
  -4  13   6 1102.74   40.01   1
  -3  13   6  -10.00   10.82   1
  -2  13   6  128.25   15.40   1
  -1  13   6 1713.09   46.70   1
   0  13   6   11.33   10.24   1
   1  13   6  396.35   25.16   1
   2  13   6  323.73   21.73   1
   3  13   6 1310.32   42.36   1
   4  13   6   58.89   15.54   1
  -4  14   6   63.44   15.76   1
  -3  14   6  214.18   19.79   1
  -2  14   6  454.26   26.92   1
  -1  14   6  611.42   30.20   1
   0  14   6   29.42   11.65   1
   1  14   6  679.35   31.42   1
   2  14   6  588.00   30.07   1
   3  14   6   23.84   12.24   1
  -1  15   6   64.51   13.72   1
   0  15   6  150.15   18.55   1
   1  15   6  423.01   27.81   1
 -10   0   7   35.49   10.98   1
  -9   0   7   15.73   10.25   1
  -8   0   7    4.38    9.60   1
  -7   0   7    3.30    9.48   1
  -6   0   7    2.48    7.93   1
  -5   0   7  -19.54    6.14   1
  -4   0   7   -9.54    6.06   1
  -3   0   7   -4.84    6.00   1
  -2   0   7   14.54    5.48   1
  -1   0   7    8.68    5.46   1
   0   0   7   -5.03    5.31   1
   1   0   7   -0.81    6.20   1
   2   0   7   22.98    6.72   1
   3   0   7  -11.64    4.80   1
   4   0   7  -23.34    6.64   1
   5   0   7   -0.70    7.35   1
   6   0   7   13.86    8.74   1
   7   0   7    8.93    9.48   1
   8   0   7   -8.59   10.42   1
   9   0   7  -37.01   11.36   1
 -10   1   7  201.87   20.97   1
  -9   1   7  194.22   18.74   1
  -8   1   7  407.02   22.84   1
  -7   1   7  906.74   29.76   1
  -6   1   7   18.23    8.97   1
  -5   1   7  128.67   11.44   1
  -4   1   7  984.03   24.72   1
  -3   1   7  358.82   14.48   1
  -2   1   7 2897.12   36.30   1
  -1   1   7  569.90   16.11   1
   0   1   7  118.71    8.96   1
   1   1   7 5076.08   47.97   1
   2   1   7 8198.95   64.18   1
   3   1   7   17.10    7.09   1
   4   1   7 1858.56   35.60   1
   5   1   7 2413.94   43.67   1
   6   1   7  749.94   27.12   1
   7   1   7  266.98   18.58   1
   8   1   7  280.04   21.03   1
   9   1   7   35.91   13.61   1
 -10   2   7   61.31   15.01   1
  -9   2   7   11.64   10.96   1
  -8   2   7  129.81   15.31   1
  -7   2   7 1533.07   38.94   1
  -6   2   7 2101.55   41.98   1
  -5   2   7  123.27   11.39   1
  -4   2   7 1949.84   34.77   1
  -3   2   718033.06   98.88   1
  -2   2   7 1288.41   25.46   1
  -1   2   7  423.35   14.41   1
   0   2   7 2921.25   36.39   1
   1   2   7 5624.09   51.37   1
   2   2   7 6711.77   60.23   1
   3   2   7  824.99   22.80   1
   4   2   7  883.66   24.69   1
   5   2   7    0.00    7.03   1
   6   2   7 3354.90   56.57   1
   7   2   7  626.45   27.50   1
   8   2   7   61.00   13.43   1
   9   2   7  546.98   29.86   1
  -9   3   7  141.79   17.00   1
  -8   3   7  219.03   17.68   1
  -7   3   7 2513.25   49.45   1
  -6   3   7   23.78    9.45   1
  -5   3   7 3591.54   53.03   1
  -4   3   7 1333.54   29.99   1
  -3   3   7 1038.60   25.42   1
  -2   3   7 1687.64   29.25   1
  -1   3   7  399.07   14.60   1
   0   3   7  881.83   20.80   1
   1   3   7 2154.90   32.87   1
   2   3   7  390.47   15.67   1
   3   3   7  729.32   21.76   1
   4   3   7  916.60   25.86   1
   5   3   7 1347.17   34.38   1
   6   3   7   -7.75    9.04   1
   7   3   7   93.95   12.40   1
   8   3   7  176.90   19.35   1
   9   3   7  111.86   16.86   1
  -9   4   7   78.78   14.25   1
  -8   4   7  888.01   32.86   1
  -7   4   7 1143.77   35.32   1
  -6   4   7 1231.28   34.02   1
  -5   4   7  829.15   25.95   1
  -4   4   7 2287.87   41.50   1
  -3   4   7  102.88    9.79   1
  -2   4   7  262.32   13.62   1
  -1   4   7 5994.53   55.66   1
   0   4   7   28.50    6.92   1
   1   4   7  428.47   15.99   1
   2   4   7  458.24   17.20   1
   3   4   7  500.57   18.74   1
   4   4   7  867.95   25.72   1
   5   4   7   34.12    8.69   1
   6   4   7  110.42   13.43   1
   7   4   7  766.88   31.78   1
   8   4   7  187.90   19.71   1
   9   4   7   26.22   11.12   1
  -9   5   7 1107.06   39.87   1
  -8   5   7  595.95   27.99   1
  -7   5   7   18.32   10.37   1
  -6   5   7 1796.16   42.92   1
  -5   5   7 3167.32   52.31   1
  -4   5   7 1392.39   33.05   1
  -3   5   7  624.14   20.81   1
  -2   5   7  533.55   18.59   1
  -1   5   7 2765.72   39.38   1
   0   5   7 8127.79   68.51   1
   1   5   7  636.07   19.73   1
   2   5   7 1173.99   27.51   1
   3   5   7 3372.52   48.78   1
   4   5   7 1242.43   31.72   1
   5   5   7    0.49    8.95   1
   6   5   7  434.43   22.42   1
   7   5   7  563.87   28.35   1
   8   5   7    7.77   12.38   1
   9   5   7   47.43   14.97   1
  -9   6   7   45.06   13.95   1
  -8   6   7  117.98   16.90   1
  -7   6   7   60.50   11.83   1
  -6   6   7  472.03   23.10   1
  -5   6   7  129.16   13.48   1
  -4   6   7  740.02   25.15   1
  -3   6   7   98.10   10.80   1
  -2   6   7 2965.40   44.35   1
  -1   6   7 1541.61   31.41   1
   0   6   7   14.67    6.93   1
   1   6   7   22.96    7.74   1
   2   6   7 1847.89   36.09   1
   3   6   7    0.00    8.05   1
   4   6   7  481.02   21.39   1
   5   6   7  237.83   16.51   1
   6   6   7   21.13    8.92   1
   7   6   7  483.00   25.68   1
   8   6   7  295.13   23.18   1
  -9   7   7   73.02   14.87   1
  -8   7   7  -10.53   11.83   1
  -7   7   7  -21.13   11.35   1
  -6   7   7   42.83   13.15   1
  -5   7   7    3.68    9.38   1
  -4   7   7   33.63    8.37   1
  -3   7   7   91.48   10.29   1
  -2   7   7   79.81   10.27   1
  -1   7   7  123.16   11.02   1
   0   7   7  235.74   13.72   1
   1   7   7   63.09   10.31   1
   2   7   7   63.80    9.94   1
   3   7   7  124.04   12.78   1
   4   7   7  164.08   14.83   1
   5   7   7    8.98    9.53   1
   6   7   7   37.84   10.52   1
   7   7   7  121.61   16.70   1
   8   7   7  -15.60   11.78   1
  -8   8   7  623.33   31.40   1
  -7   8   7  163.07   18.32   1
  -6   8   7   40.36   11.14   1
  -5   8   7  330.22   19.30   1
  -4   8   7 2469.87   47.62   1
  -3   8   7    1.40    8.48   1
  -2   8   7 1096.22   30.13   1
  -1   8   7 1593.94   34.85   1
   0   8   7   70.06   10.22   1
   1   8   7  276.23   16.75   1
   2   8   7  590.59   23.43   1
   3   8   7   31.03    9.51   1
   4   8   7  433.26   21.70   1
   5   8   7   93.26   13.48   1
   6   8   7   13.34   11.62   1
   7   8   7  675.89   32.17   1
   8   8   7  426.62   28.01   1
  -8   9   7   74.62   14.27   1
  -7   9   7   26.43   12.62   1
  -6   9   7 2207.62   52.61   1
  -5   9   7  536.38   25.94   1
  -4   9   7 2500.35   49.89   1
  -3   9   7    6.68    8.87   1
  -2   9   7 2888.63   49.88   1
  -1   9   7 3642.02   55.62   1
   0   9   7 5052.46   65.22   1
   1   9   7  127.64   13.56   1
   2   9   7   31.46   10.30   1
   3   9   7 4798.73   68.39   1
   4   9   7  740.64   28.51   1
   5   9   7  164.48   16.64   1
   6   9   7   52.58   11.52   1
   7   9   7 1068.53   40.24   1
  -7  10   7   61.53   13.12   1
  -6  10   7  520.57   27.06   1
  -5  10   7  335.47   21.27   1
  -4  10   7   58.48   12.54   1
  -3  10   7 1401.09   37.83   1
  -2  10   7   92.63   12.63   1
  -1  10   7 1493.61   38.22   1
   0  10   7  128.13   14.11   1
   1  10   7  211.28   16.63   1
   2  10   7 1837.65   43.65   1
   3  10   7  199.43   16.19   1
   4  10   7  436.87   23.89   1
   5  10   7   -6.11    9.78   1
   6  10   7   75.41   15.98   1
   7  10   7  128.95   18.13   1
  -6  11   7   19.58   11.87   1
  -5  11   7  949.12   35.00   1
  -4  11   7  152.51   16.96   1
  -3  11   7  178.95   17.08   1
  -2  11   7  217.05   17.70   1
  -1  11   7   36.75   10.38   1
   0  11   7  -15.30    8.65   1
   1  11   7  368.94   21.31   1
   2  11   7   18.41   11.15   1
   3  11   7  241.20   18.91   1
   4  11   7  320.74   22.21   1
   5  11   7  296.49   21.92   1
   6  11   7    1.94   12.21   1
  -6  12   7 1169.04   41.78   1
  -5  12   7   54.09   15.15   1
  -4  12   7  187.83   18.43   1
  -3  12   7 1036.53   36.24   1
  -2  12   7 1589.99   42.88   1
  -1  12   7    5.10    9.37   1
   0  12   7  210.71   17.95   1
   1  12   7   36.60   12.40   1
   2  12   7    3.78   10.83   1
   3  12   7   59.71   14.03   1
   4  12   7   30.49   12.31   1
   5  12   7   38.23   12.87   1
  -5  13   7    7.20   10.09   1
  -4  13   7   18.65   11.56   1
  -3  13   7   25.60   10.94   1
  -2  13   7   -4.97    9.83   1
  -1  13   7    8.95   11.01   1
   0  13   7   43.58   11.42   1
   1  13   7   57.40   13.74   1
   2  13   7  110.00   15.19   1
   3  13   7  160.21   18.70   1
   4  13   7   38.98   15.31   1
  -3  14   7   19.72   10.30   1
  -2  14   7   91.28   16.66   1
  -1  14   7   52.18   14.43   1
   0  14   7   25.62   12.18   1
   1  14   7    5.35   12.07   1
   2  14   7   48.84   14.16   1
   3  14   7   27.74   12.02   1
 -10   0   8   79.49   14.22   1
  -9   0   8  -25.45   10.74   1
  -8   0   8 1698.08   43.97   1
  -7   0   8 7101.85   82.67   1
  -6   0   8   -2.37    7.74   1
  -5   0   8  211.49   13.77   1
  -4   0   8 1524.02   31.18   1
  -3   0   8 1047.35   24.50   1
  -2   0   8  941.38   22.18   1
  -1   0   8 6678.98   56.93   1
   0   0   810517.11   74.69   1
   1   0   8 1232.30   25.06   1
   2   0   8 4152.45   48.23   1
   3   0   8 2960.82   42.62   1
   4   0   8  269.69   15.26   1
   5   0   8 5464.42   67.44   1
   6   0   8  687.82   26.16   1
   7   0   8  294.75   19.65   1
   8   0   8 1572.23   45.90   1
   9   0   8  640.32   31.76   1
  -9   1   8  244.92   20.87   1
  -8   1   8 1754.15   44.75   1
  -7   1   8  463.35   22.71   1
  -6   1   8  745.11   26.01   1
  -5   1   8 1054.60   28.86   1
  -4   1   8  706.57   22.18   1
  -3   1   8 2007.09   33.70   1
  -2   1   8   89.60    9.78   1
  -1   1   8 3254.95   41.08   1
   0   1   8 3793.27   43.10   1
   1   1   816303.99   95.47   1
   2   1   8 1588.92   29.81   1
   3   1   8   43.32    8.62   1
   4   1   8 4833.82   58.63   1
   5   1   8   87.09   10.37   1
   6   1   8 2053.84   44.81   1
   7   1   8  -15.06    8.77   1
   8   1   8  327.04   22.29   1
   9   1   8   65.88   15.48   1
  -9   2   8  194.01   18.46   1
  -8   2   8  433.72   24.14   1
  -7   2   8  724.32   27.89   1
  -6   2   8   -6.69    8.64   1
  -5   2   8 1697.60   36.29   1
  -4   2   8  572.22   20.52   1
  -3   2   8 3266.83   43.54   1
  -2   2   8  278.73   13.34   1
  -1   2   8  307.49   13.57   1
   0   2   8 2239.10   34.17   1
   1   2   8  208.87   11.83   1
   2   2   8    0.00    6.80   1
   3   2   8   25.18    7.46   1
   4   2   8   -2.03    7.64   1
   5   2   8  823.93   27.64   1
   6   2   8  807.76   30.28   1
   7   2   8  457.59   24.50   1
   8   2   8   12.44   10.39   1
   9   2   8   30.07   13.81   1
  -9   3   8  299.09   22.10   1
  -8   3   8  583.12   27.14   1
  -7   3   8  -52.55    8.65   1
  -6   3   8 2185.13   44.73   1
  -5   3   8 2053.48   40.91   1
  -4   3   8    4.53    6.84   1
  -3   3   8 6042.85   62.54   1
  -2   3   8 2873.45   40.66   1
  -1   3   8  157.57   11.19   1
   0   3   8 1766.06   31.07   1
   1   3   8 3564.33   44.87   1
   2   3   8 1056.89   25.57   1
   3   3   8  168.39   12.16   1
   4   3   8 2028.29   39.29   1
   5   3   8 2958.11   50.48   1
   6   3   8  724.57   28.62   1
   7   3   8   -2.55    9.24   1
   8   3   8   59.10   13.46   1
   9   3   8   10.19   11.65   1
  -9   4   8   69.07   13.61   1
  -8   4   8   54.07   12.75   1
  -7   4   8   10.54   11.62   1
  -6   4   8  501.23   23.46   1
  -5   4   8 1126.89   31.39   1
  -3   4   8 2752.86   42.39   1
  -2   4   8 2956.43   41.87   1
  -1   4   8   96.94    9.87   1
   0   4   8   38.50    7.76   1
   1   4   8  210.04   12.26   1
   2   4   8   28.60    7.14   1
   3   4   8 1008.41   27.44   1
   4   4   8  128.40   12.34   1
   5   4   8  366.98   19.92   1
   6   4   8  226.82   16.63   1
   7   4   8  529.02   26.65   1
   8   4   8 1240.61   42.03   1
  -9   5   8  300.90   22.92   1
  -8   5   8   67.90   12.93   1
  -7   5   8  606.01   27.33   1
  -6   5   8   44.55   11.52   1
  -5   5   8  853.95   27.85   1
  -4   5   8  243.40   15.64   1
  -3   5   8  150.48   11.40   1
  -2   5   8 1485.80   31.04   1
  -1   5   8  882.17   23.96   1
   0   5   8  102.06    9.78   1
   1   5   8   -2.99    6.22   1
   2   5   8  711.36   22.96   1
   3   5   8   66.20   10.02   1
   4   5   8  334.36   17.91   1
   5   5   8   19.67    8.62   1
   6   5   8  106.57   14.52   1
   7   5   8  664.69   29.70   1
   8   5   8   11.95   11.47   1
  -9   6   8  941.25   38.16   1
  -8   6   8   70.80   12.70   1
  -7   6   8   12.33    8.78   1
  -6   6   8  961.58   33.14   1
  -5   6   8  624.78   25.64   1
  -4   6   8  378.76   18.99   1
  -3   6   8  296.18   16.52   1
  -2   6   8 2994.07   45.39   1
  -1   6   8 2775.43   43.29   1
   0   6   8  111.29   10.18   1
   1   6   8 1656.50   34.39   1
   2   6   8  110.79   11.56   1
   3   6   8 2306.09   43.72   1
   4   6   8 2805.67   51.13   1
   5   6   8   13.98    9.26   1
   6   6   8  701.85   29.02   1
   7   6   8  560.05   28.57   1
   8   6   8   75.35   16.15   1
  -8   7   8   -3.28   11.03   1
  -7   7   8  540.69   27.10   1
  -6   7   8  175.63   16.27   1
  -5   7   8 2511.28   50.03   1
  -4   7   8  342.50   19.81   1
  -3   7   8  827.19   26.89   1
  -2   7   8    1.43    6.61   1
  -1   7   8  997.37   27.77   1
   0   7   8   20.74    8.16   1
   1   7   8  123.99   11.97   1
   2   7   8 5774.05   69.44   1
   3   7   8 4909.67   66.13   1
   4   7   8   94.09   12.82   1
   5   7   8  157.24   15.53   1
   6   7   8  810.62   33.01   1
   7   7   8   11.19   10.37   1
   8   7   8  117.37   17.13   1
  -8   8   8   -0.88   11.40   1
  -7   8   8  242.20   20.65   1
  -6   8   8 1888.72   47.70   1
  -5   8   8   40.17   11.17   1
  -4   8   8 1256.91   35.04   1
  -3   8   8    3.55    7.97   1
  -2   8   8 6128.94   70.75   1
  -1   8   8  484.60   21.13   1
   0   8   8   43.14    9.75   1
   1   8   8  351.72   18.85   1
   2   8   8 2594.51   47.29   1
   3   8   8 2490.61   48.49   1
   4   8   8 1662.12   41.61   1
   5   8   8  151.51   15.56   1
   6   8   8    8.17   11.39   1
   7   8   8  545.95   30.33   1
  -7   9   8   37.52   13.08   1
  -6   9   8   99.72   14.97   1
  -5   9   8  431.27   23.97   1
  -4   9   8  534.33   25.02   1
  -3   9   8  587.92   24.85   1
  -2   9   8  793.93   27.44   1
  -1   9   8  200.12   15.87   1
   0   9   8  692.90   25.76   1
   1   9   8  162.78   14.75   1
   2   9   8  340.55   19.38   1
   3   9   8   37.90   12.09   1
   4   9   8  494.74   24.72   1
   5   9   8  128.70   16.78   1
   6   9   8  -18.06    9.34   1
   7   9   8   54.99   14.89   1
  -7  10   8   -1.29   12.65   1
  -6  10   8 1571.69   46.55   1
  -5  10   8  495.42   25.63   1
  -4  10   8  560.38   26.55   1
  -3  10   8  519.41   24.14   1
  -2  10   8 2568.94   50.65   1
  -1  10   8   50.70   11.51   1
   0  10   8  215.30   16.09   1
   1  10   8   22.15    8.84   1
   2  10   8  438.41   22.29   1
   3  10   8   34.52   11.63   1
   4  10   8  131.63   15.93   1
   5  10   8   32.03   11.89   1
   6  10   8   -4.74   12.00   1
  -6  11   8  440.33   26.23   1
  -5  11   8   15.53   12.04   1
  -4  11   8  -19.03    9.44   1
  -3  11   8    7.44    9.71   1
  -2  11   8  620.74   27.16   1
  -1  11   8 1027.58   34.33   1
   0  11   8   -6.32    9.57   1
   1  11   8   65.21   12.53   1
   2  11   8  105.50   14.37   1
   3  11   8  388.83   23.28   1
   4  11   8    7.47   11.96   1
   5  11   8  250.88   20.68   1
   6  11   8  481.29   29.57   1
  -5  12   8  129.01   16.42   1
  -4  12   8    6.87   10.91   1
  -3  12   8  247.93   20.16   1
  -2  12   8  182.03   17.45   1
  -1  12   8    1.51   10.66   1
   0  12   8  414.85   23.32   1
   1  12   8   -4.36    9.59   1
   2  12   8   88.36   14.93   1
   3  12   8   36.11   11.09   1
   4  12   8   31.21   11.46   1
   5  12   8  386.00   26.26   1
  -4  13   8  109.74   17.59   1
  -3  13   8    4.64   11.87   1
  -2  13   8  -33.64   10.12   1
  -1  13   8   11.46   10.40   1
   0  13   8  174.05   18.21   1
   1  13   8 1382.92   42.45   1
   2  13   8  215.99   21.00   1
   3  13   8   62.13   14.61   1
   4  13   8  472.55   27.53   1
  -3  14   8  -25.49   10.32   1
  -2  14   8  114.58   16.87   1
  -1  14   8   50.08   14.20   1
   0  14   8  259.67   21.42   1
   1  14   8   46.72   12.93   1
   2  14   8   21.37   12.98   1
  -9   0   9    2.77   10.83   1
  -8   0   9    4.37    9.49   1
  -7   0   9  -16.41    8.38   1
  -6   0   9    9.57    9.33   1
  -5   0   9    6.61    7.66   1
  -4   0   9   16.32    6.91   1
  -3   0   9   12.88    6.09   1
  -2   0   9    3.21    6.13   1
  -1   0   9   -0.49    6.14   1
   0   0   9    8.12    6.56   1
   1   0   9    1.59    6.42   1
   2   0   9   -3.45    6.41   1
   3   0   9   17.80    7.83   1
   4   0   9   17.88    7.52   1
   5   0   9   25.02    9.97   1
   6   0   9   11.09    9.36   1
   7   0   9   -1.45    9.89   1
   8   0   9   -4.82   10.68   1
   9   0   9   -4.62   10.97   1
  -9   1   9  627.05   30.01   1
  -8   1   9  308.00   21.29   1
  -7   1   9   27.93   11.56   1
  -6   1   9  617.60   24.50   1
  -5   1   9  468.01   20.27   1
  -4   1   9  944.17   26.20   1
  -3   1   9 2238.73   37.50   1
  -2   1   9  490.09   17.62   1
  -1   1   9 1105.73   25.12   1
   0   1   9 7586.44   67.81   1
   1   1   9  718.68   20.69   1
   2   1   9   20.20    6.34   1
   3   1   9 2002.55   37.25   1
   4   1   9 1229.47   32.08   1
   5   1   9   -2.86    8.47   1
   6   1   9  221.26   17.99   1
   7   1   9   18.57   11.78   1
   8   1   9   -1.40   11.09   1
   9   1   9   55.64   13.65   1
  -9   2   9  396.68   24.23   1
  -8   2   9  974.91   35.02   1
  -7   2   9   54.61   10.93   1
  -6   2   9  347.67   19.75   1
  -5   2   9 4181.92   57.67   1
  -4   2   9 5852.46   63.74   1
  -3   2   9  225.70   13.75   1
  -1   2   915707.52  104.33   1
   0   2   9  510.31   18.27   1
   1   2   9 1655.13   31.78   1
   2   2   9  810.76   23.57   1
   3   2   9  852.85   25.05   1
   4   2   9 4395.67   60.08   1
   5   2   9 1031.99   31.48   1
   6   2   9  435.17   22.79   1
   7   2   9  694.18   30.26   1
   8   2   9  669.40   31.87   1
  -9   3   9  386.52   25.33   1
  -8   3   9  279.30   20.22   1
  -7   3   9   68.04   12.02   1
  -6   3   9   60.41   11.71   1
  -5   3   9  343.33   18.32   1
  -4   3   9  365.70   17.72   1
  -3   3   9 1433.94   32.00   1
  -1   3   9  745.72   22.01   1
   0   3   9 4490.42   52.49   1
   1   3   9 2002.23   35.06   1
   2   3   9   -0.63    6.96   1
   3   3   9 4143.70   55.84   1
   4   3   9  413.21   20.05   1
   5   3   9  885.69   29.39   1
   6   3   9 1049.83   34.50   1
   7   3   9  381.26   24.49   1
   8   3   9  275.26   21.97   1
  -9   4   9  161.28   17.77   1
  -8   4   9    6.07   11.04   1
  -7   4   9  396.69   23.81   1
  -6   4   9  574.49   24.74   1
  -5   4   9  945.29   29.45   1
  -4   4   9  200.35   14.55   1
  -3   4   9 1615.72   34.16   1
  -2   4   9   40.66    7.94   1
  -1   4   9  249.33   13.51   1
   0   4   9  420.89   17.34   1
   1   4   9  440.86   17.72   1
   2   4   9 4545.36   57.10   1
   3   4   9   33.26    9.21   1
   4   4   9  735.95   26.03   1
   5   4   9  408.69   21.26   1
   6   4   9 1237.79   37.67   1
   7   4   9  491.83   26.42   1
   8   4   9   20.33   13.92   1
  -9   5   9  -35.55   10.84   1
  -8   5   9  140.25   16.71   1
  -7   5   9  656.34   28.25   1
  -6   5   9   49.66   11.08   1
  -4   5   9  598.86   23.15   1
  -3   5   9  196.99   13.52   1
  -2   5   9 2990.57   46.13   1
  -1   5   9 1383.84   31.11   1
   0   5   9   20.23    6.81   1
   1   5   9 3873.80   52.67   1
   2   5   9 4728.83   60.82   1
   3   5   9   84.43   10.38   1
   4   5   9 1146.49   32.84   1
   5   5   9 1775.79   44.01   1
   6   5   9   11.18   11.07   1
   7   5   9   75.41   14.06   1
   8   5   9  -13.93   11.37   1
  -8   6   9   23.40   11.51   1
  -7   6   9  164.13   16.74   1
  -6   6   9 1164.69   36.36   1
  -5   6   9  122.83   14.30   1
  -4   6   9  600.31   23.66   1
  -3   6   9  712.72   25.09   1
  -2   6   9 1597.49   35.07   1
  -1   6   9  260.91   15.56   1
   0   6   9  609.49   21.62   1
   1   6   9  453.89   20.10   1
   2   6   9   27.30    8.25   1
   3   6   9  541.24   23.19   1
   4   6   9    1.22    9.63   1
   5   6   9  214.75   16.51   1
   6   6   9  114.22   14.39   1
   7   6   9  197.37   19.74   1
   8   6   9   10.43   14.61   1
  -8   7   9    5.35   12.23   1
  -7   7   9   22.66   13.30   1
  -6   7   9    0.72   10.96   1
  -5   7   9   38.44   12.05   1
  -4   7   9   -2.05    8.79   1
  -3   7   9  324.54   17.67   1
  -2   7   9    5.27    9.01   1
  -1   7   9   40.05    9.33   1
   0   7   9  167.12   13.07   1
   1   7   9  349.64   18.41   1
   2   7   9   14.75    9.28   1
   3   7   9    9.57   10.09   1
   4   7   9  117.55   13.14   1
   5   7   9   81.49   11.94   1
   6   7   9    5.98   11.30   1
   7   7   9   13.45   11.84   1
  -8   8   9   46.17   14.17   1
  -7   8   9  130.19   16.82   1
  -6   8   9  826.09   33.41   1
  -5   8   9  356.51   21.65   1
  -4   8   9  488.04   24.33   1
  -3   8   9  474.62   22.31   1
  -2   8   9 1082.63   31.23   1
  -1   8   9  216.53   16.03   1
   0   8   9  410.34   20.63   1
   1   8   9   64.99   10.66   1
   2   8   9  593.32   25.49   1
   3   8   9   97.11   14.53   1
   4   8   9   46.70   12.69   1
   5   8   9  485.45   26.02   1
   6   8   9  488.30   28.35   1
   7   8   9   55.55   13.27   1
  -7   9   9  799.39   34.86   1
  -6   9   9  194.57   19.01   1
  -5   9   9  326.84   22.54   1
  -4   9   9 1188.48   36.61   1
  -3   9   9 1003.83   32.35   1
  -2   9   9 3711.45   59.58   1
  -1   9   9  778.09   27.72   1
   0   9   9 1116.82   33.42   1
   1   9   9 1585.36   39.47   1
   2   9   9 5474.39   76.42   1
   3   9   9   20.74    9.44   1
   4   9   9   18.26   10.54   1
   5   9   9 1038.40   36.16   1
   6   9   9   87.61   16.79   1
  -7  10   9   59.08   16.03   1
  -6  10   9  743.10   33.15   1
  -5  10   9   22.70   11.08   1
  -4  10   9   92.71   14.73   1
  -3  10   9 1160.55   35.72   1
  -2  10   9  147.32   14.73   1
  -1  10   9 1226.70   36.37   1
   0  10   9   20.28   10.04   1
   1  10   9  900.97   31.72   1
   2  10   9  499.61   24.62   1
   3  10   9  224.15   19.39   1
   4  10   9  745.48   31.65   1
   5  10   9   28.13   12.34   1
   6  10   9  138.47   17.48   1
  -6  11   9   67.45   16.39   1
  -5  11   9   89.00   13.76   1
  -4  11   9   61.25   12.30   1
  -3  11   9  323.42   21.82   1
  -2  11   9   15.74   11.33   1
  -1  11   9  425.58   23.71   1
   0  11   9  797.59   31.40   1
   1  11   9  354.04   22.15   1
   2  11   9   52.03   12.17   1
   3  11   9 1445.30   43.36   1
   4  11   9   97.88   13.95   1
   5  11   9  147.67   18.45   1
  -5  12   9   19.72   12.89   1
  -4  12   9  657.78   31.29   1
  -3  12   9    6.78    9.62   1
  -2  12   9  288.59   20.91   1
  -1  12   9  468.07   25.36   1
   0  12   9   50.66   12.05   1
   1  12   9   52.37   11.18   1
   2  12   9  347.82   23.38   1
   3  12   9  147.81   17.93   1
   4  12   9  449.18   27.43   1
  -4  13   9  -11.55   11.28   1
  -3  13   9   44.78   15.15   1
  -2  13   9   22.48   11.91   1
  -1  13   9   74.14   14.89   1
   0  13   9   96.42   16.57   1
   1  13   9   -1.60   11.74   1
   2  13   9   83.45   14.82   1
   3  13   9  128.00   17.84   1
  -2  14   9  176.26   18.57   1
  -1  14   9   15.02   12.30   1
   0  14   9   36.97   11.76   1
   1  14   9   35.65   13.34   1
  -9   0  10 1115.36   40.32   1
  -8   0  10  377.10   23.24   1
  -7   0  10  731.87   28.77   1
  -6   0  10  696.84   26.57   1
  -5   0  10 6099.50   70.95   1
  -4   0  10   28.85    8.51   1
  -3   0  10 3020.72   45.32   1
  -2   0  1011491.30   88.27   1
  -1   0  10 2474.53   39.22   1
   0   0  10 1638.39   32.11   1
   1   0  10  444.53   17.59   1
   2   0  10 2925.96   45.41   1
   3   0  10 2483.48   43.22   1
   4   0  10 1531.35   36.55   1
   5   0  10   -2.50    9.49   1
   6   0  10  565.87   26.69   1
   7   0  10  237.89   20.62   1
   8   0  10   96.76   17.13   1
  -9   1  10  141.86   17.17   1
  -8   1  10 1282.87   40.84   1
  -7   1  10  259.10   18.79   1
  -6   1  10 1531.46   38.23   1
  -5   1  10  651.09   24.34   1
  -4   1  10    4.97    6.58   1
  -3   1  10 3579.20   49.49   1
  -2   1  10   39.70    7.77   1
  -1   1  10 7844.26   75.14   1
   0   1  10  376.73   16.12   1
   1   1  10   27.47    7.39   1
   2   1  10 3010.22   46.24   1
   3   1  10  451.14   19.68   1
   4   1  10   96.15   12.39   1
   5   1  10   25.09    8.76   1
   6   1  10  735.77   28.93   1
   7   1  10   -0.65    9.96   1
   8   1  10   43.61   12.76   1
  -9   2  10   22.95   13.55   1
  -8   2  10   12.21   10.63   1
  -7   2  10 1163.48   36.20   1
  -6   2  10   14.30   10.79   1
  -5   2  10  166.36   14.22   1
  -4   2  10 1245.40   31.06   1
  -3   2  10  135.22   11.93   1
  -1   2  10  546.41   19.49   1
   0   2  10   69.13    9.50   1
   1   2  10   62.95    9.10   1
   2   2  10  220.30   13.83   1
   3   2  10 1985.35   40.15   1
   4   2  10  318.35   18.45   1
   5   2  10  957.46   31.67   1
   6   2  10  424.09   22.77   1
   7   2  10   10.41   10.61   1
   8   2  10  280.12   24.66   1
  -9   3  10  232.96   20.99   1
  -8   3  10  418.25   24.60   1
  -7   3  10  459.79   23.86   1
  -6   3  10 1811.51   43.33   1
  -5   3  10 1325.72   35.03   1
  -4   3  10 1227.03   31.42   1
  -3   3  10 1796.57   37.04   1
  -1   3  10 1765.67   34.58   1
   0   3  10 2956.25   45.93   1
   1   3  10  301.47   15.31   1
   2   3  10   -2.03    6.66   1
   3   3  10 2256.69   43.18   1
   4   3  10 5044.35   67.64   1
   5   3  10   75.95   12.25   1
   6   3  10   59.44   11.46   1
   7   3  10   17.22   10.91   1
   8   3  10    3.13   12.71   1
  -9   4  10   39.99   14.03   1
  -8   4  10  114.23   16.32   1
  -7   4  10  378.66   22.59   1
  -6   4  10 2333.49   50.13   1
  -5   4  10 2655.32   49.59   1
  -4   4  10  734.68   25.27   1
  -3   4  10  957.50   27.89   1
  -2   4  10  142.94   12.20   1
  -1   4  10  884.71   25.30   1
   0   4  10  110.06   11.20   1
   1   4  10 1916.31   38.15   1
   2   4  10  111.50   12.15   1
   3   4  10  451.20   20.53   1
   4   4  10  508.56   23.39   1
   5   4  10  511.25   24.22   1
   6   4  10 1030.39   35.30   1
   7   4  10  848.33   36.49   1
   8   4  10  106.22   16.94   1
  -8   5  10   43.76   12.09   1
  -7   5  10  494.57   26.57   1
  -6   5  10   29.75   10.82   1
  -4   5  10  485.24   21.77   1
  -3   5  10  981.83   28.72   1
  -2   5  10  824.89   26.25   1
  -1   5  10    3.43    7.46   1
   0   5  10 3646.02   52.24   1
   1   5  10  781.19   25.24   1
   2   5  10 2062.09   41.80   1
   3   5  10  107.36   12.65   1
   4   5  10  126.80   13.72   1
   5   5  10  882.29   32.17   1
   6   5  10  539.78   27.73   1
   7   5  10  138.58   17.65   1
   8   5  10  499.81   29.21   1
  -8   6  10  164.72   19.43   1
  -7   6  10  813.72   33.07   1
  -6   6  10  369.33   22.69   1
  -5   6  10  522.75   25.53   1
  -4   6  10 1725.53   39.94   1
  -3   6  10  946.45   29.14   1
  -2   6  10  553.76   22.67   1
  -1   6  10 3832.96   55.13   1
   0   6  10 1271.80   32.02   1
   1   6  10 1179.43   31.86   1
   2   6  10 1238.13   33.10   1
   3   6  10  525.73   23.38   1
   4   6  10  360.93   20.94   1
   5   6  10  716.16   29.86   1
   6   6  10   38.90   11.54   1
   7   6  10  -16.28   12.12   1
  -8   7  10  217.21   21.59   1
  -7   7  10  120.37   15.43   1
  -6   7  10  553.65   26.35   1
  -5   7  10 1272.76   37.49   1
  -4   7  10 1240.04   35.20   1
  -3   7  10 1248.88   34.49   1
  -2   7  10  746.37   26.44   1
  -1   7  10  250.54   16.81   1
   0   7  10 7323.44   79.16   1
   1   7  10 4231.50   62.86   1
   2   7  10   70.23   11.17   1
   3   7  10  -41.36    8.71   1
   4   7  10  468.25   24.45   1
   5   7  10   19.52   10.47   1
   6   7  10   57.37   12.60   1
   7   7  10  206.07   20.49   1
  -7   8  10  906.51   36.57   1
  -6   8  10  153.83   16.40   1
  -5   8  10 2034.45   49.23   1
  -4   8  10 1972.43   45.40   1
  -3   8  10  938.63   31.27   1
  -2   8  10   97.02   12.50   1
  -1   8  10   18.71    8.73   1
   0   8  10 2484.34   48.23   1
   1   8  10   81.65   12.79   1
   2   8  10  120.46   13.60   1
   3   8  10  277.88   19.34   1
   4   8  10    4.93   10.27   1
   5   8  10  143.46   16.34   1
   6   8  10   10.07   11.27   1
   7   8  10   28.52   12.87   1
  -7   9  10   43.66   15.17   1
  -6   9  10  189.71   18.84   1
  -5   9  10  426.92   24.76   1
  -4   9  10  616.73   28.36   1
  -3   9  10  213.15   17.21   1
  -2   9  10   37.46   11.29   1
  -1   9  10  158.65   15.14   1
   0   9  10  357.53   21.00   1
   1   9  10  205.46   16.59   1
   2   9  10  954.14   32.19   1
   3   9  10  379.87   22.72   1
   4   9  10  200.90   19.31   1
   5   9  10   56.77   13.76   1
   6   9  10   15.66   14.02   1
  -6  10  10  731.46   33.89   1
  -5  10  10   72.33   14.40   1
  -4  10  10  564.72   26.82   1
  -3  10  10  338.22   22.28   1
  -2  10  10   19.18   11.18   1
  -1  10  10  522.13   24.51   1
   0  10  10  433.12   23.31   1
   1  10  10  258.01   19.53   1
   2  10  10    9.51   10.47   1
   3  10  10  241.12   18.72   1
   4  10  10    2.81   11.40   1
   5  10  10  219.11   20.42   1
  -5  11  10   21.57   13.22   1
  -4  11  10   -0.10   10.74   1
  -3  11  10  436.95   25.62   1
  -2  11  10  406.15   23.98   1
  -1  11  10   37.04   10.76   1
   0  11  10   79.51   14.41   1
   1  11  10  249.96   19.66   1
   2  11  10  106.76   15.64   1
   3  11  10  308.82   22.41   1
   4  11  10  429.03   26.67   1
   5  11  10  169.03   19.56   1
  -4  12  10  225.06   20.36   1
  -3  12  10  110.45   16.63   1
  -2  12  10 1089.35   38.24   1
  -1  12  10   62.17   13.49   1
   0  12  10  278.81   21.37   1
   1  12  10  -15.19   11.77   1
   2  12  10  101.03   17.32   1
   3  12  10  573.73   30.56   1
   4  12  10   25.12   13.75   1
  -3  13  10  726.17   33.77   1
  -2  13  10  311.43   23.15   1
  -1  13  10  852.31   35.33   1
   0  13  10   -7.16   10.90   1
   1  13  10   63.40   14.98   1
   2  13  10 1056.03   41.74   1
  -9   0  11   21.19   13.47   1
  -8   0  11   -1.61   10.58   1
  -7   0  11   23.22    9.58   1
  -6   0  11   11.67    9.73   1
  -5   0  11   25.71    8.70   1
  -4   0  11   22.24    7.51   1
  -3   0  11    4.20    7.84   1
  -2   0  11   -2.63    7.30   1
  -1   0  11    5.72    6.81   1
   0   0  11    3.20    6.21   1
   1   0  11   19.05    6.63   1
   2   0  11    6.27    7.95   1
   3   0  11    7.55    7.79   1
   4   0  11  -41.22    8.63   1
   5   0  11   -9.60    8.77   1
   6   0  11   -2.17    9.45   1
   7   0  11  -12.61    9.39   1
   8   0  11   -7.69   12.93   1
  -9   1  11   26.11   11.83   1
  -8   1  11  200.88   19.38   1
  -7   1  11  212.32   17.19   1
  -6   1  11  216.64   15.90   1
  -5   1  11  407.91   20.49   1
  -4   1  11  172.44   13.83   1
  -3   1  11  264.11   15.58   1
  -2   1  11  259.78   16.03   1
  -1   1  11 2681.32   43.95   1
   0   1  11 1153.17   29.14   1
   1   1  11 1292.47   31.01   1
   2   1  11 1073.92   29.10   1
   3   1  11  871.42   27.73   1
   4   1  11  206.21   16.46   1
   5   1  11  361.11   20.83   1
   6   1  11   33.61   10.82   1
   7   1  11   49.95   11.03   1
   8   1  11  -24.12   12.04   1
  -9   2  11  237.48   21.92   1
  -8   2  11  118.88   16.32   1
  -7   2  11 1028.20   35.29   1
  -6   2  11 3463.61   58.95   1
  -5   2  11  441.92   21.04   1
  -4   2  11    7.29    7.68   1
  -3   2  11 1677.93   36.88   1
  -2   2  11  551.89   21.03   1
   0   2  11   83.78    9.54   1
   1   2  11  313.75   16.34   1
   2   2  11  133.58   12.56   1
   3   2  11  797.97   26.88   1
   4   2  11  100.80   13.15   1
   5   2  11  513.87   24.38   1
   6   2  11 1408.68   42.13   1
   7   2  11   64.37   12.77   1
   8   2  11  212.22   22.78   1
  -9   3  11  112.46   16.84   1
  -8   3  11  235.61   20.24   1
  -7   3  11  502.04   26.31   1
  -6   3  11  875.72   31.71   1
  -5   3  11  621.46   24.84   1
  -4   3  11 1553.77   36.81   1
  -3   3  11  151.49   12.72   1
  -1   3  11   23.73    8.55   1
   0   3  11   18.30    8.20   1
   1   3  11 3051.71   48.79   1
   2   3  11 3118.63   51.53   1
   3   3  11 1417.24   35.88   1
   4   3  11   25.16    9.73   1
   5   3  11 1908.02   45.67   1
   6   3  11   66.77   13.39   1
   7   3  11  681.00   31.99   1
   8   3  11  191.53   20.72   1
  -8   4  11  338.67   23.22   1
  -7   4  11  375.67   22.71   1
  -6   4  11   24.62   12.16   1
  -5   4  11 2794.83   52.07   1
  -4   4  11   33.70   10.24   1
  -3   4  11  241.42   16.30   1
  -1   4  11 3838.33   56.14   1
   0   4  11 1379.20   33.50   1
   1   4  11 1017.39   30.11   1
   2   4  11  896.30   28.42   1
   3   4  11  -23.37    7.80   1
   4   4  11 4275.24   65.48   1
   5   4  11   38.39   11.92   1
   6   4  11  286.21   21.34   1
   7   4  11  445.01   26.78   1
  -8   5  11   70.55   13.91   1
  -7   5  11  175.58   17.90   1
  -5   5  11    4.12    8.86   1
  -4   5  11 1948.13   42.43   1
  -3   5  11 1077.34   31.47   1
  -2   5  11   25.94    9.15   1
  -1   5  11  869.28   27.22   1
   0   5  11 3115.37   50.91   1
   1   5  11  370.16   18.85   1
   2   5  11   79.19   11.33   1
   3   5  11 1715.33   40.40   1
   4   5  11 1073.99   34.57   1
   5   5  11   14.87   11.00   1
   6   5  11  117.83   16.16   1
   7   5  11  132.56   17.09   1
  -8   6  11  171.78   18.47   1
  -7   6  11  240.22   18.89   1
  -6   6  11    8.63   10.87   1
  -5   6  11   89.26   13.79   1
  -4   6  11  862.88   29.82   1
  -3   6  11  475.93   22.15   1
  -2   6  11  307.63   17.91   1
  -1   6  11    4.46   10.74   1
   0   6  11  171.52   14.23   1
   1   6  11   36.96    9.41   1
   2   6  11   14.96    8.00   1
   3   6  11  693.93   26.92   1
   4   6  11  287.51   20.95   1
   5   6  11   93.17   14.42   1
   6   6  11   48.04   13.49   1
   7   6  11  512.79   30.05   1
  -7   7  11   44.31   13.11   1
  -6   7  11  146.98   17.71   1
  -5   7  11  214.74   17.79   1
  -4   7  11  154.14   15.43   1
  -3   7  11   14.46    8.67   1
  -2   7  11  100.56   12.30   1
  -1   7  11  662.28   26.12   1
   0   7  11  169.52   14.68   1
   1   7  11  117.71   13.83   1
   2   7  11    7.49   10.65   1
   3   7  11  242.53   17.58   1
   4   7  11   -2.03    9.31   1
   5   7  11  180.97   17.10   1
   6   7  11  -23.36   11.61   1
   7   7  11  101.81   17.75   1
  -7   8  11   -9.26   13.07   1
  -6   8  11  154.29   17.66   1
  -5   8  11  892.22   32.96   1
  -4   8  11  184.81   17.07   1
  -3   8  11   68.62   13.38   1
  -2   8  11  868.25   30.32   1
  -1   8  11  442.30   21.88   1
   0   8  11   -5.72    8.64   1
   1   8  11  346.10   20.44   1
   2   8  11  201.74   16.92   1
   3   8  11  167.13   17.32   1
   4   8  11  997.45   36.79   1
   5   8  11  236.73   19.96   1
   6   8  11   -6.33   11.65   1
  -6   9  11   -3.31   11.32   1
  -5   9  11  430.23   25.69   1
  -4   9  11  668.39   29.46   1
  -3   9  11  767.70   30.23   1
  -2   9  11  142.97   14.88   1
  -1   9  11   -1.07   10.02   1
   0   9  11 1334.31   37.92   1
   1   9  11  299.51   20.03   1
   2   9  11   21.34   11.21   1
   3   9  11  164.90   17.23   1
   4   9  11  384.89   24.64   1
   5   9  11   -0.85   11.06   1
   6   9  11  252.08   22.17   1
  -6  10  11  285.85   22.60   1
  -5  10  11  369.92   23.86   1
  -4  10  11  289.95   21.51   1
  -3  10  11  126.42   15.28   1
  -2  10  11  122.52   17.48   1
  -1  10  11  687.22   28.83   1
   0  10  11   -6.30    9.54   1
   1  10  11  136.24   16.59   1
   2  10  11   26.69   11.54   1
   3  10  11   19.08   11.38   1
   4  10  11  350.09   24.55   1
   5  10  11   22.06   11.29   1
  -5  11  11  161.54   18.22   1
  -4  11  11  137.48   16.58   1
  -3  11  11  300.16   22.85   1
  -2  11  11  679.53   29.98   1
  -1  11  11   55.33   12.52   1
   0  11  11  111.99   14.75   1
   1  11  11  890.40   34.51   1
   2  11  11  994.29   37.19   1
   3  11  11  425.45   26.11   1
   4  11  11    2.58   12.14   1
  -4  12  11  199.17   18.75   1
  -3  12  11  403.46   26.22   1
  -2  12  11    9.59   12.66   1
  -1  12  11  113.85   19.74   1
   0  12  11   90.63   15.74   1
   1  12  11  152.21   18.05   1
   2  12  11   45.37   13.73   1
   3  12  11  172.80   21.61   1
  -2  13  11   18.47   12.53   1
  -1  13  11   89.55   16.41   1
   0  13  11   79.43   16.01   1
   1  13  11  220.05   21.46   1
  -8   0  12    7.55   11.03   1
  -7   0  12   59.01   12.89   1
  -6   0  12  145.91   15.17   1
  -5   0  12  335.13   19.50   1
  -4   0  12 1506.01   36.22   1
  -3   0  12 3621.36   54.30   1
  -2   0  12   -9.37    8.15   1
  -1   0  12  497.17   20.45   1
   1   0  12 2984.05   50.37   1
   2   0  12  937.98   28.46   1
   3   0  12 1724.02   40.02   1
   4   0  12 1482.24   39.08   1
   5   0  12 2081.77   49.00   1
   6   0  12   67.58   11.86   1
   7   0  12  325.80   23.16   1
  -8   1  12  669.02   30.94   1
  -7   1  12  365.16   23.16   1
  -6   1  12   32.85   10.71   1
  -5   1  12  111.90   13.32   1
  -4   1  12   77.09   11.00   1
  -3   1  12 4759.76   64.55   1
  -2   1  12 3087.65   51.03   1
  -1   1  12  226.45   14.70   1
   0   1  12  816.53   26.11   1
   1   1  12 1072.29   30.01   1
   2   1  12 1048.37   30.44   1
   3   1  12   -1.39    8.50   1
   4   1  12 1255.44   36.82   1
   5   1  12   -1.00    9.88   1
   6   1  12    8.63   10.03   1
   7   1  12  374.00   26.64   1
  -8   2  12   79.90   14.81   1
  -7   2  12  133.93   15.80   1
  -6   2  12  921.26   32.83   1
  -5   2  12  407.31   21.05   1
  -4   2  12 1329.70   35.77   1
  -3   2  12  670.30   24.35   1
  -1   2  12   96.59   10.95   1
   0   2  12  851.22   26.31   1
   1   2  12 1392.23   34.53   1
   2   2  12  109.14   12.25   1
   3   2  12 1452.45   38.39   1
   4   2  12  655.22   27.12   1
   5   2  12   51.86   12.08   1
   6   2  12  135.70   16.66   1
   7   2  12   20.14   12.83   1
  -8   3  12  195.96   18.86   1
  -7   3  12   10.05   12.39   1
  -6   3  12  137.93   15.73   1
  -5   3  12 2069.69   45.42   1
  -4   3  12   69.57   11.12   1
  -3   3  12    4.81    7.91   1
  -1   3  12 2657.12   48.20   1
   0   3  12    1.47    7.41   1
   1   3  12 1317.30   34.54   1
   2   3  12 4573.27   64.14   1
   3   3  12 2609.74   49.89   1
   4   3  12   40.47   10.77   1
   5   3  12   32.49   11.42   1
   6   3  12   52.50   12.22   1
   7   3  12    4.09   14.02   1
  -8   4  12  930.83   37.59   1
  -7   4  12  684.32   30.29   1
  -6   4  12  225.85   18.43   1
  -5   4  12   41.79   12.11   1
  -4   4  12   57.84   11.67   1
  -3   4  12   18.73    9.26   1
  -2   4  12    4.43    8.93   1
  -1   4  12 1525.90   36.61   1
   0   4  12 1699.14   38.22   1
   1   4  12  164.71   14.26   1
   2   4  12  389.93   20.64   1
   3   4  12   69.06   12.92   1
   4   4  12  747.74   30.07   1
   5   4  12 1507.39   44.23   1
   6   4  12  208.95   19.05   1
   7   4  12   16.45   11.89   1
  -8   5  12   88.76   15.47   1
  -7   5  12   69.84   14.09   1
  -6   5  12  607.29   28.26   1
  -5   5  12  465.82   24.52   1
  -3   5  12  664.14   26.31   1
  -2   5  12    7.28    8.29   1
  -1   5  12 3934.94   59.51   1
   0   5  12  980.93   30.14   1
   1   5  12 1984.97   43.03   1
   2   5  12   55.95   10.74   1
   3   5  12  161.20   15.56   1
   4   5  12 1312.01   38.99   1
   5   5  12   83.01   14.68   1
   6   5  12  512.73   27.78   1
   7   5  12    8.16   12.07   1
  -7   6  12   64.78   14.57   1
  -6   6  12  975.46   37.26   1
  -5   6  12 2808.65   57.72   1
  -4   6  12  129.83   13.18   1
  -3   6  12  243.53   17.82   1
  -2   6  12 2132.29   45.75   1
  -1   6  12  175.23   16.24   1
   0   6  12 5030.82   70.48   1
   1   6  12   76.11   12.05   1
   2   6  12   45.60   11.76   1
   3   6  12 1376.15   39.15   1
   4   6  12   25.37   10.13   1
   5   6  12  378.83   23.99   1
   6   6  12  585.27   31.27   1
  -7   7  12  161.62   19.81   1
  -6   7  12  287.56   20.60   1
  -5   7  12   61.36   11.65   1
  -4   7  12  206.43   17.90   1
  -3   7  12   24.56   11.62   1
  -2   7  12 1455.31   39.12   1
  -1   7  12 3633.23   60.59   1
   0   7  12   77.93   12.35   1
   1   7  12    9.36    8.25   1
   2   7  12 2850.36   56.94   1
   3   7  12   80.07   13.28   1
   4   7  12   31.46   11.28   1
   5   7  12  648.87   30.74   1
   6   7  12  463.21   28.81   1
  -7   8  12   44.74   13.04   1
  -6   8  12   55.22   13.17   1
  -5   8  12 1409.78   42.16   1
  -4   8  12  679.84   29.93   1
  -3   8  12  -17.59    9.66   1
  -2   8  12  478.83   24.18   1
  -1   8  12   76.77   12.17   1
   0   8  12  637.81   26.56   1
   1   8  12   31.79   10.33   1
   2   8  12   38.04   11.11   1
   3   8  12  340.83   21.98   1
   4   8  12  669.38   30.34   1
   5   8  12    6.48   13.96   1
   6   8  12  308.28   24.34   1
  -6   9  12  387.98   24.59   1
  -5   9  12  154.60   18.82   1
  -4   9  12   41.79   12.69   1
  -3   9  12   97.70   13.51   1
  -2   9  12   35.23    9.13   1
  -1   9  12  111.36   14.65   1
   0   9  12   83.48   14.13   1
   1   9  12  579.28   27.27   1
   2   9  12   43.49   10.52   1
   3   9  12  -19.20   10.46   1
   4   9  12  147.98   16.84   1
   5   9  12  169.75   19.56   1
  -5  10  12  160.94   18.25   1
  -4  10  12  114.85   15.99   1
  -3  10  12   41.37   11.41   1
  -2  10  12    7.62   10.43   1
  -1  10  12  331.98   22.18   1
   0  10  12  575.08   27.37   1
   1  10  12   73.53   15.47   1
   2  10  12  219.52   19.28   1
   3  10  12  171.22   18.31   1
   4  10  12  243.03   21.00   1
  -4  11  12   33.00   13.95   1
  -3  11  12    9.21   11.33   1
  -2  11  12    3.59   12.10   1
  -1  11  12    4.14   10.26   1
   0  11  12   16.55   12.04   1
   1  11  12  173.81   19.89   1
   2  11  12 1286.78   44.11   1
   3  11  12  132.05   17.56   1
  -3  12  12  156.12   18.65   1
  -2  12  12  491.89   29.09   1
  -1  12  12  -10.76   12.26   1
   0  12  12  186.06   19.10   1
   1  12  12  224.35   22.56   1
   2  12  12  121.69   17.36   1
  -8   0  13    0.61   13.01   1
  -7   0  13   -0.24   10.35   1
  -6   0  13  -15.85    8.30   1
  -5   0  13   -1.80    8.10   1
  -4   0  13   -7.74    8.37   1
  -3   0  13    9.09    8.42   1
  -2   0  13   23.99    8.30   1
  -1   0  13   36.37    9.49   1
   0   0  13   -7.57    8.20   1
   1   0  13   13.18    9.21   1
   2   0  13   23.95    9.64   1
   3   0  13   15.62    9.86   1
   4   0  13   24.01    9.41   1
   5   0  13   17.32   10.50   1
   6   0  13    3.56   10.04   1
   7   0  13   32.79   12.46   1
  -8   1  13   81.43   15.84   1
  -7   1  13   57.56   13.81   1
  -6   1  13  -14.98    9.99   1
  -5   1  13  303.70   19.58   1
  -4   1  13  207.77   16.28   1
  -3   1  13  637.97   25.17   1
  -2   1  13   -3.17    8.33   1
  -1   1  13 3438.93   56.11   1
   0   1  13  187.25   15.01   1
   1   1  13   -0.80    8.44   1
   2   1  13  790.59   27.98   1
   3   1  13 2062.70   46.02   1
   4   1  13   24.11   10.89   1
   5   1  13   27.93   10.33   1
   6   1  13   68.57   12.02   1
   7   1  13   40.13   14.40   1
  -8   2  13 1122.72   40.43   1
  -7   2  13  463.49   25.58   1
  -6   2  13  124.13   14.73   1
  -5   2  13  803.37   30.63   1
  -4   2  13 1439.26   38.27   1
  -3   2  13   89.37   11.55   1
  -2   2  13  826.56   27.81   1
  -1   2  13  878.82   28.56   1
   0   2  13  896.26   28.49   1
   1   2  13  296.42   17.74   1
   2   2  13   10.43    9.60   1
   3   2  13 1462.02   39.34   1
   4   2  13 1536.93   41.89   1
   5   2  13   28.53   10.12   1
   6   2  13   16.81   12.84   1
   7   2  13  829.91   35.96   1
  -8   3  13   57.57   16.59   1
  -7   3  13  795.36   33.63   1
  -6   3  13  233.48   18.74   1
  -5   3  13  394.42   22.38   1
  -4   3  13 4008.84   68.53   1
  -3   3  13   -0.76    9.31   1
  -1   3  13  740.06   26.17   1
   0   3  13 1790.48   41.01   1
   1   3  13  939.35   30.63   1
   2   3  13   -9.63    8.76   1
   3   3  13 1268.65   37.43   1
   4   3  13  401.33   22.52   1
   5   3  13  269.81   19.39   1
   6   3  13   13.06   13.17   1
   7   3  13   54.45   14.45   1
  -8   4  13   32.09   11.55   1
  -7   4  13  290.84   21.90   1
  -6   4  13 1977.49   48.29   1
  -5   4  13  940.00   33.84   1
  -3   4  13 2471.34   50.18   1
  -2   4  13   33.79    9.49   1
  -1   4  13 2089.47   45.03   1
   0   4  13  483.50   22.41   1
   1   4  13  701.03   26.98   1
   2   4  13 1032.83   32.62   1
   3   4  13  237.90   18.07   1
   4   4  13  105.35   14.93   1
   5   4  13  172.05   17.30   1
   6   4  13  678.64   32.34   1
   7   4  13   70.77   15.14   1
  -7   5  13  847.22   34.55   1
  -6   5  13   31.20   10.63   1
  -5   5  13  921.46   32.78   1
  -4   5  13  166.38   16.24   1
  -3   5  13  445.81   21.97   1
  -2   5  13 3236.69   58.34   1
  -1   5  13  741.07   28.52   1
   1   5  13 1908.77   43.97   1
   2   5  13  680.58   27.50   1
   3   5  13   74.90   12.71   1
   4   5  13   41.35   12.05   1
   5   5  13   40.72   11.45   1
   6   5  13   37.33   12.68   1
  -7   6  13  233.54   21.20   1
  -6   6  13   44.06   11.84   1
  -5   6  13  167.61   16.56   1
  -4   6  13  242.99   18.79   1
  -3   6  13  204.63   16.97   1
  -2   6  13   35.53   11.12   1
  -1   6  13  252.64   18.02   1
   0   6  13  438.76   22.81   1
   1   6  13  162.41   15.48   1
   2   6  13  537.44   24.96   1
   3   6  13    5.14    9.17   1
   4   6  13   30.88   11.54   1
   5   6  13  523.45   28.90   1
   6   6  13  520.26   28.78   1
  -7   7  13   24.99   11.85   1
  -6   7  13    7.06   11.47   1
  -5   7  13  372.88   22.62   1
  -4   7  13  248.33   19.36   1
  -3   7  13  -14.38    9.90   1
  -2   7  13   67.95   13.82   1
  -1   7  13  240.46   18.32   1
   0   7  13  172.80   16.01   1
   1   7  13  109.84   13.75   1
   2   7  13   50.03   10.65   1
   3   7  13  -27.51    8.29   1
   4   7  13   46.57   12.51   1
   5   7  13   19.48   14.91   1
  -6   8  13  183.38   20.49   1
  -5   8  13   28.61   12.03   1
  -4   8  13  152.10   16.67   1
  -3   8  13 1023.86   35.31   1
  -2   8  13  360.05   21.80   1
  -1   8  13  158.20   16.34   1
   0   8  13  236.59   18.93   1
   1   8  13   -7.85   10.47   1
   2   8  13  711.26   29.88   1
   3   8  13  334.70   22.80   1
   4   8  13  -43.05   12.27   1
   5   8  13  275.27   25.21   1
  -5   9  13   26.33   12.77   1
  -4   9  13   27.96   12.48   1
  -3   9  13  144.80   16.86   1
  -2   9  13 1229.60   39.55   1
  -1   9  13   -5.12    8.73   1
   0   9  13  877.74   34.43   1
   1   9  13  826.65   33.78   1
   2   9  13   90.33   15.01   1
   3   9  13   55.67   13.16   1
   4   9  13  538.81   29.22   1
  -5  10  13  235.25   21.28   1
  -4  10  13   95.40   16.48   1
  -3  10  13  523.86   29.16   1
  -2  10  13   25.93   11.43   1
  -1  10  13  235.95   19.99   1
   0  10  13  728.62   33.07   1
   1  10  13   58.01   14.30   1
   2  10  13  226.23   21.03   1
   3  10  13   76.62   16.21   1
  -3  11  13    2.96   10.82   1
  -2  11  13  506.98   28.24   1
  -1  11  13  339.55   24.28   1
   0  11  13  866.13   36.35   1
   1  11  13  254.13   21.77   1
   2  11  13   24.55   12.55   1
  -1  12  13  297.42   23.80   1
   0  12  13    8.35   13.65   1
  -8   0  14   96.91   15.18   1
  -7   0  14  432.27   26.48   1
  -6   0  14 5210.31   78.75   1
  -5   0  14  393.78   23.04   1
  -4   0  14  178.80   16.09   1
  -3   0  14 1382.36   37.41   1
  -2   0  14   59.75   11.19   1
  -1   0  14 3850.01   60.08   1
   0   0  14  921.00   30.26   1
   1   0  14 1456.03   38.02   1
   2   0  14  450.88   22.86   1
   3   0  14 3162.06   60.06   1
   4   0  14  373.25   22.79   1
   5   0  14   70.25   12.77   1
   6   0  14 1569.11   47.62   1
  -8   1  14    4.99   12.46   1
  -7   1  14  433.59   26.30   1
  -6   1  14  296.41   20.50   1
  -5   1  14  908.65   32.28   1
  -4   1  14  376.21   21.66   1
  -3   1  14  -12.49    8.01   1
  -2   1  14  671.13   26.69   1
  -1   1  14  735.78   27.30   1
   0   1  14   76.93   11.79   1
   1   1  14   65.67   10.94   1
   2   1  14 1399.51   38.22   1
   3   1  14  273.59   20.03   1
   4   1  14  129.38   15.10   1
   5   1  14  255.96   21.20   1
   6   1  14   49.35   14.20   1
  -7   2  14   61.58   12.84   1
  -6   2  14  360.69   22.03   1
  -5   2  14  535.67   25.54   1
  -4   2  14  199.10   17.22   1
  -3   2  14  645.64   26.94   1
  -2   2  14  181.33   15.77   1
  -1   2  14   92.88   12.55   1
   0   2  14  391.93   20.92   1
   1   2  14  438.26   21.77   1
   2   2  14 1280.05   36.78   1
   3   2  14  135.51   16.66   1
   4   2  14   17.91    9.75   1
   5   2  14   80.52   14.85   1
   6   2  14   82.54   14.94   1
  -7   3  14  556.04   28.65   1
  -6   3  14  195.82   17.55   1
  -5   3  14   30.54   11.64   1
  -4   3  14  135.40   14.93   1
  -3   3  14  697.77   27.54   1
  -1   3  14  590.49   25.00   1
   0   3  14  794.32   29.45   1
   1   3  14 2386.21   51.76   1
   2   3  14  241.43   18.32   1
   3   3  14  -17.30   10.15   1
   4   3  14   29.28   11.29   1
   5   3  14   21.31   11.85   1
   6   3  14   68.36   13.66   1
  -7   4  14   28.23   12.43   1
  -6   4  14  220.00   19.10   1
  -5   4  14  168.86   17.19   1
  -4   4  14   17.46   11.39   1
  -3   4  14  889.71   31.03   1
  -1   4  14  140.73   14.70   1
   0   4  14  309.25   19.84   1
   1   4  14   68.15   13.58   1
   2   4  14  405.09   22.82   1
   3   4  14 1254.19   39.01   1
   4   4  14  202.03   19.66   1
   5   4  14   41.84   12.15   1
   6   4  14   79.05   16.74   1
  -7   5  14   86.02   15.44   1
  -6   5  14  136.95   16.54   1
  -5   5  14    0.00   10.98   1
  -4   5  14   83.53   12.19   1
  -3   5  14 1824.37   46.45   1
  -2   5  14  -12.76    9.20   1
  -1   5  14  868.87   31.33   1
   0   5  14  687.11   28.18   1
   1   5  14   42.92   11.38   1
   2   5  14  287.49   19.23   1
   3   5  14   30.09   10.47   1
   4   5  14  141.85   17.02   1
   5   5  14  117.86   17.79   1
   6   5  14  145.60   18.11   1
  -6   6  14    4.67   10.85   1
  -5   6  14  104.54   15.65   1
  -4   6  14  764.36   31.21   1
  -3   6  14  111.75   13.65   1
  -2   6  14  437.78   24.06   1
  -1   6  14   14.79   10.16   1
   0   6  14  118.55   13.82   1
   1   6  14   67.88   13.18   1
   2   6  14  296.49   20.26   1
   3   6  14  -10.31   10.00   1
   4   6  14  114.92   16.47   1
   5   6  14 1371.69   46.04   1
  -6   7  14   98.42   15.58   1
  -5   7  14   47.05   13.67   1
  -4   7  14 2008.52   50.74   1
  -3   7  14 2538.22   55.07   1
  -2   7  14  165.10   17.15   1
  -1   7  14  216.54   17.71   1
   0   7  14  860.46   32.49   1
   1   7  14  243.11   19.76   1
   2   7  14  143.22   15.94   1
   3   7  14   54.32   12.13   1
   4   7  14 1971.18   54.40   1
   5   7  14  -43.89   13.90   1
  -5   8  14  674.82   31.41   1
  -4   8  14  346.95   23.66   1
  -3   8  14   67.35   12.41   1
  -2   8  14   40.44   12.74   1
  -1   8  14  292.85   21.54   1
   0   8  14   23.53   11.27   1
   1   8  14  177.05   17.61   1
   2   8  14   35.63   11.03   1
   3   8  14  354.35   24.88   1
   4   8  14  205.59   22.20   1
  -5   9  14   24.28   13.52   1
  -4   9  14   -3.99   11.62   1
  -3   9  14  224.82   21.04   1
  -2   9  14  255.31   19.44   1
  -1   9  14  383.81   24.14   1
   0   9  14  398.41   25.00   1
   1   9  14  164.73   17.65   1
   2   9  14  180.59   19.74   1
   3   9  14    0.65   13.15   1
   4   9  14  204.85   19.14   1
  -4  10  14   20.17   12.12   1
  -3  10  14  167.77   19.84   1
  -2  10  14   83.50   15.65   1
  -1  10  14  132.36   18.49   1
   0  10  14  192.78   19.41   1
   1  10  14  200.61   20.93   1
   2  10  14   86.46   17.29   1
  -2  11  14   -9.20   13.41   1
  -1  11  14  123.37   18.86   1
   0  11  14 1063.94   41.87   1
   1  11  14  479.73   28.69   1
  -7   0  15  -15.76   11.10   1
  -6   0  15   19.30   10.47   1
  -5   0  15  -11.69    9.52   1
  -4   0  15    0.62    9.76   1
  -3   0  15   19.33    9.27   1
  -2   0  15    1.21    8.97   1
  -1   0  15    6.34    9.53   1
   0   0  15    8.18    8.84   1
   1   0  15  -21.26   10.08   1
   2   0  15   19.18    9.68   1
   3   0  15  -12.51   10.44   1
   4   0  15   16.90    8.96   1
   5   0  15   -6.56   10.36   1
   6   0  15   10.75   13.57   1
  -7   1  15   14.30   11.00   1
  -6   1  15  317.45   22.28   1
  -5   1  15   32.68   12.17   1
  -4   1  15    2.86   10.59   1
  -3   1  15  845.92   31.91   1
  -2   1  15 1620.58   42.25   1
  -1   1  15  198.23   17.33   1
   0   1  15   77.62   11.75   1
   1   1  15 2594.91   56.60   1
   2   1  15  168.04   17.59   1
   3   1  15  213.79   18.47   1
   4   1  15   26.61   10.44   1
   5   1  15  518.87   28.34   1
   6   1  15  121.89   19.45   1
  -7   2  15  101.73   15.92   1
  -6   2  15  276.91   21.68   1
  -5   2  15   23.60   11.30   1
  -4   2  15  473.18   25.05   1
  -3   2  15  644.96   27.19   1
  -2   2  15   10.73    9.48   1
  -1   2  15  585.48   25.77   1
   0   2  15  440.87   22.37   1
   1   2  15    8.89    9.27   1
   2   2  15 1929.88   48.21   1
   3   2  15  506.77   26.45   1
   4   2  15   13.45    9.95   1
   5   2  15 1282.57   42.84   1
   6   2  15  921.83   39.11   1
  -7   3  15  329.67   23.15   1
  -6   3  15   94.54   16.40   1
  -5   3  15  352.60   23.20   1
  -4   3  15   52.51   11.88   1
  -3   3  15    8.49    9.60   1
  -2   3  15 2342.97   53.07   1
  -1   3  15   -1.80    9.34   1
   0   3  15  350.73   20.34   1
   1   3  15  701.90   29.38   1
   2   3  15  274.69   19.87   1
   3   3  15  784.08   31.72   1
   4   3  15  113.30   15.60   1
   5   3  15  175.15   19.35   1
   6   3  15   64.94   17.25   1
  -7   4  15   -5.26   10.66   1
  -6   4  15   69.43   14.54   1
  -5   4  15  174.69   18.26   1
  -3   4  15  453.22   23.96   1
  -2   4  15   87.18   14.33   1
  -1   4  15  118.66   13.72   1
   0   4  15  195.63   17.41   1
   1   4  15 1059.46   38.04   1
   2   4  15  114.46   16.02   1
   3   4  15   97.51   15.67   1
   4   4  15  536.92   28.66   1
   5   4  15   55.01   14.01   1
  -6   5  15  207.06   19.45   1
  -5   5  15   12.35   12.11   1
  -4   5  15  122.12   15.65   1
  -3   5  15  536.26   26.77   1
  -2   5  15   18.13    9.27   1
  -1   5  15  572.62   26.70   1
   0   5  15 1631.39   43.36   1
   1   5  15  131.80   15.06   1
   2   5  15  118.21   16.65   1
   3   5  15  907.21   36.22   1
   4   5  15  124.57   17.12   1
   5   5  15   20.28   14.12   1
  -6   6  15   74.81   15.53   1
  -5   6  15 1279.58   43.49   1
  -4   6  15   -3.32   10.82   1
  -3   6  15   29.91   12.36   1
  -2   6  15   37.53   10.28   1
  -1   6  15  297.06   20.41   1
   0   6  15  874.27   33.39   1
   1   6  15  263.39   19.53   1
   2   6  15   83.26   13.18   1
   3   6  15   54.94   12.05   1
   4   6  15  803.61   35.16   1
   5   6  15  127.36   17.45   1
  -5   7  15  -24.35   13.11   1
  -4   7  15   19.20   12.09   1
  -3   7  15  371.95   23.84   1
  -2   7  15   67.79   11.77   1
  -1   7  15   15.93   11.50   1
   0   7  15   34.37   12.19   1
   1   7  15   94.87   14.78   1
   2   7  15   51.11   11.98   1
   3   7  15   17.65   12.29   1
   4   7  15   22.90   15.17   1
  -5   8  15  668.41   32.63   1
  -4   8  15   91.51   16.18   1
  -3   8  15  139.96   17.96   1
  -2   8  15   -8.24   11.53   1
  -1   8  15  435.66   26.50   1
   0   8  15  609.08   30.26   1
   1   8  15  623.81   31.26   1
   2   8  15   31.10   12.08   1
   3   8  15    5.72   12.46   1
  -4   9  15  423.34   26.15   1
  -3   9  15   -7.63   10.38   1
  -2   9  15   27.01   12.75   1
  -1   9  15  519.04   28.63   1
   0   9  15 1234.32   44.29   1
   1   9  15  171.91   18.82   1
   2   9  15  161.45   18.95   1
  -2  10  15    7.58   11.48   1
  -1  10  15  307.67   24.82   1
   0  10  15  408.18   26.55   1
   1  10  15  289.14   23.27   1
  -6   0  16   34.27   11.70   1
  -5   0  16   67.57   13.94   1
  -4   0  16 3699.05   67.35   1
  -3   0  16  175.92   17.29   1
  -2   0  16 2777.69   56.31   1
  -1   0  16  879.95   32.04   1
   0   0  16 1234.78   39.63   1
   1   0  16 2550.59   55.15   1
   2   0  16 1276.74   39.83   1
   3   0  16  156.75   16.24   1
   4   0  16  319.16   23.87   1
   5   0  16 1988.72   55.43   1
  -6   1  16 1240.90   41.53   1
  -5   1  16   17.70   11.23   1
  -4   1  16   43.25   11.13   1
  -3   1  16  585.09   28.10   1
  -2   1  16  177.25   17.84   1
  -1   1  16  500.65   25.68   1
   0   1  16 1168.47   37.76   1
   1   1  16  580.21   28.35   1
   2   1  16   32.87   10.60   1
   3   1  16  359.22   23.65   1
   4   1  16  412.67   26.57   1
   5   1  16  114.22   18.08   1
  -6   2  16   -8.11   10.60   1
  -5   2  16  109.33   14.47   1
  -4   2  16   92.71   14.25   1
  -3   2  16   52.29   13.63   1
  -2   2  16  110.64   14.03   1
  -1   2  16  677.26   29.22   1
   0   2  16   93.08   13.80   1
   1   2  16    6.62   10.44   1
   2   2  16   43.31   11.80   1
   3   2  16   95.22   14.89   1
   4   2  16  308.83   22.87   1
   5   2  16   34.64   13.85   1
  -6   3  16  228.97   19.37   1
  -5   3  16   21.37   11.62   1
  -4   3  16  508.39   27.96   1
  -3   3  16  449.35   25.89   1
  -1   3  16  875.49   35.74   1
   0   3  16  587.76   27.68   1
   1   3  16  168.60   16.97   1
   2   3  16   -9.18    9.59   1
   3   3  16   39.99   11.00   1
   4   3  16   -1.23    9.83   1
   5   3  16   63.50   14.82   1
  -6   4  16    2.21   12.27   1
  -5   4  16  213.31   20.35   1
  -2   4  16  107.01   14.45   1
  -1   4  16   60.00   13.12   1
   0   4  16  276.59   19.82   1
   1   4  16  477.48   26.99   1
   2   4  16  451.46   25.91   1
   3   4  16   39.25   11.84   1
   4   4  16   94.93   15.14   1
   5   4  16  250.59   23.08   1
  -5   5  16  165.54   17.93   1
  -4   5  16   31.91   13.34   1
  -3   5  16  316.60   22.45   1
  -2   5  16   34.68   11.37   1
  -1   5  16   16.91   10.14   1
   0   5  16  306.24   20.99   1
   1   5  16   53.27   12.70   1
   2   5  16  233.65   19.90   1
   3   5  16   12.40   13.26   1
   4   5  16  149.03   20.12   1
  -5   6  16   68.70   16.32   1
  -4   6  16  795.44   35.08   1
  -3   6  16   20.32   12.45   1
  -2   6  16  170.64   18.19   1
  -1   6  16  262.53   19.68   1
   0   6  16   24.51   11.45   1
   1   6  16  418.11   25.65   1
   2   6  16  288.40   22.63   1
   3   6  16  863.80   35.83   1
   4   6  16    4.21   13.52   1
  -4   7  16  520.29   29.31   1
  -3   7  16  667.71   31.05   1
  -2   7  16  598.96   29.70   1
  -1   7  16 1585.57   46.72   1
   0   7  16   23.53   11.94   1
   1   7  16   -8.40   10.93   1
   2   7  16 1922.16   52.69   1
   3   7  16   89.51   15.10   1
  -4   8  16 1567.40   49.45   1
  -3   8  16    7.42   12.15   1
  -2   8  16  436.78   27.20   1
  -1   8  16  140.72   16.78   1
   0   8  16   69.09   15.96   1
   1   8  16  985.88   38.60   1
   2   8  16   14.21   11.90   1
  -2   9  16  119.78   18.45   1
  -1   9  16   27.23   12.07   1
   0   9  16  235.18   20.67   1
   1   9  16   46.55   14.13   1
  -6   0  17   -0.65   12.26   1
  -5   0  17  -12.89   10.06   1
  -4   0  17    9.65   10.23   1
  -3   0  17  -12.66   10.40   1
  -2   0  17   10.65   10.14   1
  -1   0  17  -28.41    9.56   1
   0   0  17   22.25   11.21   1
   1   0  17  -10.03   11.23   1
   2   0  17   30.06   10.01   1
   3   0  17  -15.04   10.73   1
   4   0  17   19.31   12.50   1
  -6   1  17   90.03   16.74   1
  -5   1  17   -2.08   10.47   1
  -4   1  17  997.93   38.22   1
  -3   1  17  258.24   20.31   1
  -2   1  17    9.93   10.82   1
  -1   1  17  220.29   19.98   1
   0   1  17 1073.50   38.47   1
   1   1  17   97.01   15.14   1
   2   1  17   80.30   14.98   1
   3   1  17  374.56   24.06   1
   4   1  17  -21.52   12.53   1
  -6   2  17  115.17   18.33   1
  -5   2  17  664.67   32.04   1
  -4   2  17   19.46   11.90   1
  -3   2  17  641.79   30.38   1
  -2   2  17   72.97   13.01   1
  -1   2  17   51.27   12.44   1
   0   2  17  414.89   25.63   1
   1   2  17  982.08   36.62   1
   2   2  17   21.10   11.06   1
   3   2  17  204.10   19.68   1
   4   2  17  668.04   32.71   1
  -5   3  17   -9.19   11.61   1
  -3   3  17   50.01   11.99   1
  -2   3  17   25.69   11.22   1
  -1   3  17  567.12   28.97   1
   0   3  17  454.30   25.71   1
   1   3  17   46.43   12.24   1
   2   3  17   52.15   11.26   1
   3   3  17  573.79   29.93   1
   4   3  17    1.70   12.31   1
  -5   4  17  278.96   22.75   1
  -3   4  17   76.34   15.80   1
  -2   4  17  -13.67   10.45   1
  -1   4  17  160.17   16.35   1
   0   4  17  276.92   21.32   1
   1   4  17  159.02   17.98   1
   2   4  17  512.67   27.55   1
   3   4  17  173.94   19.77   1
   4   4  17   72.36   14.40   1
  -5   5  17   48.48   13.17   1
  -4   5  17  238.74   22.00   1
  -3   5  17 1070.70   39.61   1
  -1   5  17   -8.66   10.64   1
   0   5  17  198.26   18.31   1
   1   5  17  308.01   23.52   1
   2   5  17   44.93   12.18   1
   3   5  17   54.94   15.92   1
  -4   6  17   60.26   15.02   1
  -3   6  17  803.18   35.27   1
  -2   6  17  -17.47   10.99   1
  -1   6  17  105.84   15.85   1
   0   6  17   54.97   14.92   1
   1   6  17   82.44   16.17   1
   2   6  17  268.13   23.01   1
   3   6  17  338.82   25.80   1
  -3   7  17   -2.21   11.93   1
  -2   7  17    2.93   11.68   1
  -1   7  17   37.44   11.92   1
   0   7  17   50.82   12.36   1
   1   7  17   29.84   12.83   1
   2   7  17   64.56   15.42   1
  -2   8  17   53.60   13.24   1
  -1   8  17  153.33   19.12   1
   0   8  17   -8.56   10.77   1
  -5   0  18  150.18   18.55   1
  -4   0  18  275.01   21.64   1
  -3   0  18  480.15   27.02   1
  -2   0  18 2730.94   61.83   1
  -1   0  18   42.90   13.11   1
   0   0  18  645.88   31.67   1
   1   0  18   78.00   14.23   1
   2   0  18  151.67   17.37   1
   3   0  18 1802.42   53.40   1
  -5   1  18   92.69   16.37   1
  -4   1  18   28.73   12.61   1
  -3   1  18   95.71   15.54   1
  -2   1  18  639.10   30.65   1
  -1   1  18 1242.52   42.24   1
   0   1  18   11.57   11.43   1
   1   1  18   35.08   11.52   1
   2   1  18  444.11   27.13   1
   3   1  18   54.82   14.87   1
  -5   2  18  175.59   20.47   1
  -4   2  18  234.20   20.64   1
  -3   2  18  424.03   24.92   1
  -2   2  18  247.89   20.99   1
  -1   2  18   51.56   12.80   1
   0   2  18   37.59   11.08   1
   1   2  18  630.23   30.86   1
   2   2  18   95.08   15.11   1
   3   2  18  332.01   25.44   1
  -4   3  18  779.17   35.38   1
  -3   3  18  405.76   26.26   1
  -2   3  18  384.21   24.08   1
  -1   3  18   11.35   10.73   1
   0   3  18  105.36   15.93   1
   1   3  18   38.13   11.47   1
   2   3  18   20.10   11.41   1
   3   3  18   48.48   16.10   1
  -4   4  18   14.71   11.45   1
  -3   4  18   41.52   12.98   1
  -2   4  18    9.59   11.94   1
  -1   4  18  125.52   16.45   1
   0   4  18  121.05   18.33   1
   1   4  18   -7.84   10.70   1
   2   4  18  -13.44   11.40   1
  -3   5  18   95.92   14.86   1
  -2   5  18  215.93   19.96   1
  -1   5  18  118.24   18.26   1
   0   5  18  722.00   33.90   1
   1   5  18  108.29   15.83   1
   2   5  18  369.18   26.53   1
  -2   6  18   57.97   16.79   1
  -1   6  18   40.67   13.94   1
   0   6  18   12.68   13.09   1
   1   6  18 2029.67   56.34   1
  -3   0  19  -10.27   11.43   1
  -2   0  19  -35.56   12.33   1
  -1   0  19    9.10   10.46   1
   0   0  19  -12.88   10.63   1
   1   0  19    7.62   11.33   1
   2   0  19    7.61   11.28   1
  -3   1  19   18.67   12.75   1
  -1   1  19   30.64   13.39   1
   0   1  19  153.11   17.21   1
   1   1  19    7.01   10.72   1
   2   1  19    6.96   12.23   1
  -3   2  19  315.73   24.16   1
  -2   2  19   56.33   15.52   1
  -1   2  19  522.05   30.01   1
   0   2  19   23.15   12.39   1
   1   2  19  364.48   25.65   1
   2   2  19  770.00   36.05   1
  -3   3  19  101.42   16.33   1
  -2   3  19  415.26   26.56   1
  -1   3  19  344.07   25.45   1
   0   3  19   88.34   16.19   1
   1   3  19  692.13   34.59   1
  -2   4  19  107.17   18.68   1
  -1   4  19  108.26   17.74   1
   0   4  19  640.24   32.71   1
;
_shelx_hkl_checksum     63934
_shelx_res_file
;
TITL TA4CU1   STADI  RT
    G:\00_TA4_13_IUCrData\TA4Cu1_13_CuI_OK_260320\abssphere\TA4CU1_abss.res
    created by SHELXL-2018/3 at 09:39:09 on 27-Mar-2020
CELL  0.71073  8.76120 13.18520 16.44580 90.00000 94.40000 90.00000
ZERR 4  0.00080  0.00130  0.00190  0.00000  0.00900  0.00000
LATT 1
SYMM -X, Y+ 0.50000, -Z+ 0.50000
SFAC C H N S CU I
UNIT 48 64 8 16 8 8
SIZE 0.23 0.25 0.42
L.S. 12
OMIT 1 0 0
OMIT -1 0 2
FMAP 2
PLAN 15
BOND $H
CONF
ACTA
HTAB
EQIV $5 -x+1, -y, -z
HTAB C6 I1_$5
HTAB C6 S4
EQIV $6 x, -y+1/2, z-1/2
HTAB C7 I1_$6
EQIV $7 -x, y+1/2, -z-1/2
HTAB C7 I2_$7
HTAB C8 I1
HTAB C9 I1
EQIV $4 -x, -y, -z
HTAB C11 I1_$4
REM RMU   0.150 X 5.94
REM EQUATE TO A SPHERE
WGHT    0.031200    6.735900
FVAR       0.45338
CU1   5    0.258366    0.057163   -0.120247    11.00000    0.03994    0.02648 =
         0.03959    0.00121    0.00925    0.00309
CU2   5    0.128456    0.249299   -0.125709    11.00000    0.03213    0.03656 =
         0.03769   -0.00020    0.01488   -0.00022
I1    6    0.290091    0.174685    0.008328    11.00000    0.04112    0.03725 =
         0.03015    0.00025    0.00281    0.00574
I2    6    0.041126    0.103637   -0.229760    11.00000    0.03309    0.04687 =
         0.03798   -0.00704    0.00058    0.00192
S1    4    0.485808    0.053180   -0.192264    11.00000    0.03021    0.02942 =
         0.03320   -0.00255    0.01415   -0.00002
S2    4    0.346122    0.324353   -0.168018    11.00000    0.03211    0.02076 =
         0.03252   -0.00189    0.01400   -0.00226
S3    4   -0.091752    0.322118   -0.084356    11.00000    0.03450    0.02672 =
         0.03709    0.00619    0.01651    0.00404
S4    4    0.257688   -0.103860   -0.063607    11.00000    0.03559    0.02182 =
         0.03825    0.00203    0.01530   -0.00040
N1    3    0.351515   -0.312351   -0.161902    11.00000    0.03238    0.02455 =
         0.03272   -0.00291    0.01400   -0.00136
N2    3   -0.244997    0.462575    0.062745    11.00000    0.03117    0.02164 =
         0.02956   -0.00577    0.01333   -0.00211
C1    1    0.577492    0.097248   -0.345968    11.00000    0.03365    0.02540 =
         0.02771    0.00692    0.01410    0.00194
C2    1    0.367242    0.521300   -0.104664    11.00000    0.02563    0.02219 =
         0.02810   -0.00648    0.00803   -0.00252
C3    1   -0.175438    0.372122    0.070251    11.00000    0.02338    0.02228 =
         0.02708   -0.00223    0.00557   -0.00532
C4    1    0.227898   -0.297065   -0.120994    11.00000    0.02738    0.02636 =
         0.03301   -0.00885    0.01092    0.00045
C5    1    0.436975    0.087864   -0.297689    11.00000    0.02388    0.03494 =
         0.03669    0.00962    0.01512    0.00493
AFIX  23
H5A   2    0.368915    0.036971   -0.322989    11.00000   -1.20000
H5B   2    0.382704    0.152044   -0.299458    11.00000   -1.20000
AFIX   0
C6    1    0.523297   -0.080874   -0.203533    11.00000    0.03360    0.02761 =
         0.03161    0.00482    0.01282    0.00494
AFIX  23
H6A   2    0.519170   -0.113186   -0.150759    11.00000   -1.20000
H6B   2    0.442255   -0.109868   -0.239791    11.00000   -1.20000
AFIX   0
C7    1    0.322951    0.393773   -0.263279    11.00000    0.02973    0.03140 =
         0.02786   -0.00520    0.00548   -0.00474
AFIX  23
H7A   2    0.262393    0.353567   -0.303239    11.00000   -1.20000
H7B   2    0.267680    0.456170   -0.254845    11.00000   -1.20000
AFIX   0
C8    1    0.435005    0.418169   -0.097645    11.00000    0.02648    0.02997 =
         0.02701   -0.00040    0.00689    0.00059
AFIX  23
H8A   2    0.427790    0.394136   -0.042326    11.00000   -1.20000
H8B   2    0.542830    0.422877   -0.106818    11.00000   -1.20000
AFIX   0
C9    1   -0.040218    0.355759    0.021579    11.00000    0.03112    0.02196 =
         0.04138   -0.00326    0.01662   -0.00115
AFIX  23
H9A   2    0.022699    0.302154    0.046841    11.00000   -1.20000
H9B   2    0.020761    0.417228    0.023067    11.00000   -1.20000
AFIX   0
C10   1   -0.225995    0.217597   -0.078569    11.00000    0.03289    0.03287 =
         0.03329    0.00311    0.00902   -0.00098
AFIX  23
H10A  2   -0.315614    0.243139   -0.054062    11.00000   -1.20000
H10B  2   -0.258726    0.197287   -0.133864    11.00000   -1.20000
AFIX   0
C11   1    0.171669   -0.122916    0.031754    11.00000    0.03015    0.02662 =
         0.03155   -0.00004    0.01116   -0.00177
AFIX  23
H11A  2    0.193515   -0.064180    0.066213    11.00000   -1.20000
H11B  2    0.061486   -0.126864    0.020645    11.00000   -1.20000
AFIX   0
C12   1    0.156442   -0.194020   -0.132349    11.00000    0.03513    0.03106 =
         0.03208   -0.00332    0.00727    0.00537
AFIX  23
H12A  2    0.049539   -0.197057   -0.120952    11.00000   -1.20000
H12B  2    0.161706   -0.172085   -0.188363    11.00000   -1.20000
AFIX   0
HKLF 4
REM  TA4CU1   STADI  RT
REM wR2 = 0.0837, GooF = S = 1.161, Restrained GooF = 1.161 for all data
REM R1 = 0.0359 for 3032 Fo > 4sig(Fo) and 0.0450 for all 3481 data
REM 199 parameters refined using 0 restraints
END
WGHT      0.0312      6.7380
REM Instructions for potential hydrogen bonds
HTAB C6 I1_$5
HTAB C6 S4
HTAB C7 I1_$6
HTAB C7 I2_$7
HTAB C8 I1
HTAB C9 I1
HTAB C11 I1_$4
REM Highest difference peak  0.705,  deepest hole -0.688,  1-sigma level  0.131
Q1    1   0.3103  0.2471 -0.0145  11.00000  0.05    0.71
Q2    1   0.1722  0.0589 -0.0895  11.00000  0.05    0.68
Q3    1   0.0620  0.1632 -0.1894  11.00000  0.05    0.66
Q4    1   0.3061  0.1101  0.0419  11.00000  0.05    0.65
Q5    1   0.0723  0.1720 -0.2434  11.00000  0.05    0.64
Q6    1   0.0534  0.0334 -0.2520  11.00000  0.05    0.62
Q7    1   0.1030  0.3189 -0.1040  11.00000  0.05    0.57
Q8    1   0.3503  0.1240 -0.0122  11.00000  0.05    0.57
Q9    1   0.2496  0.1181  0.0297  11.00000  0.05    0.55
Q10   1   0.3059  0.2386  0.0480  11.00000  0.05    0.54
Q11   1   0.1031  0.3039 -0.1591  11.00000  0.05    0.53
Q12   1   0.1855  0.1855 -0.2030  11.00000  0.05    0.50
Q13   1   0.2573  0.1018 -0.0271  11.00000  0.05    0.50
Q14   1   0.4145 -0.0358 -0.1758  11.00000  0.05    0.48
Q15   1  -0.0501  0.3942 -0.0251  11.00000  0.05    0.47
;
_shelx_res_checksum     68741
data_Global
_journal_date_recd_electronic     2020-03-30
_journal_date_accepted     2020-04-03
_journal_name_full     'IUCrData'
_journal_year     2020
_journal_volume     5
_journal_issue      4
_journal_page_first     0
_journal_page_last     0
_journal_paper_category     HM
_journal_paper_doi     10.1107/S2414314620004678
_journal_coeditor_code     WM4128
_publ_contact_author_name     'Helen Stoeckli-Evans'
_publ_contact_author_address
;
Institute of Physics
University of Neuch\^atel
rue Emile-Argand 11
CH-2000 Neuch\^atel
Switzerland
;
_publ_contact_author_email     'helen.stoeckli-evans@unine.ch'
_publ_contact_author_fax     '+41 32 718 25 11'
_publ_contact_author_phone     '+41 32 718 24 26'
_publ_section_title
;\
poly[[\m~4~-3,4,8,10,11,13-hexahydro-1<i>H</i>,6<i>H</i>-bis([1,4]dithiocino)\
[6,7-<i>b</i>:6',7'-<i>e</i>]pyrazine]di-\m-iodido-dicopper(I)]: a
two-dimensional copper(I) coordination polymer
;
loop_
    _publ_author_name
    _publ_author_address
    'Assoumatine, Tokour\'e'
;
Institute of Chemistry
University of Neuch\^atel
Av. de Bellevax 51
CH-2000 Neuch\^atel
Switzerland
;
    'Stoeckli-Evans, Helen'
;
Institute of Physics
University of Neuch\^atel
rue Emile-Argand 11
CH-2000 Neuch\^atel
Switzerland
;
_publ_section_synopsis
;\
The reaction of the pyrazinethiophane ligand
3,4,8,10,11,13-hexahydro-1<i>H</i>,6<i>H</i>-bis([1,4]dithiocino)[6,7-\
<i>b</i>:6',7'-<i>e</i>]pyrazine with CuI led to the formation of a
two-dimensional copper(I) coordination polymer with Cu^I^ in a
trigonal--pyramidal coordination environment defined by two S and two I atoms.
;
