# Supplementary material for: Poly[[μ4-3,4,8,10,11,13-hexa­hydro-1H,6H-bis­([1,4]di­thio­cino)[6,7-b:6′,7′-e]pyrazine]di-μ-iodido-dicopper(I)]: a two-dimensional copper(I) coordination polymer
Source: IUCrdata. 2020 Apr 7;5(Pt 4):x200467. doi: 10.1107/S2414314620004678 (PMC9462211; doi:10.1107/S2414314620004678)
Supplement: Supplementary file 2 [file x-05-x200467-Isup2.hkl]

data_I                                                                          
_shelx_title ' TA4CU1   STADI  RT'                                              
_shelx_refln_list_code          4                                               
_shelx_F_calc_maximum      409.42                                               
_exptl_crystal_F_000      1320.00                                               
_reflns_d_resolution_high  0.8263                                               
                                                                                
loop_                                                                           
 _space_group_symop_operation_xyz                                               
 'x, y, z'                                                                      
 '-x, y+1/2, -z+1/2'                                                            
 '-x, -y, -z'                                                                   
 'x, -y-1/2, z-1/2'                                                             
                                                                                
_cell_length_a     8.7612                                                       
_cell_length_b    13.1852                                                       
_cell_length_c    16.4458                                                       
_cell_angle_alpha  90.000                                                       
_cell_angle_beta   94.400                                                       
_cell_angle_gamma  90.000                                                       
                                                                                
_shelx_F_squared_multiplier     1.000                                           
                                                                                
loop_                                                                           
 _refln_index_h                                                                 
 _refln_index_k                                                                 
 _refln_index_l                                                                 
 _refln_F_squared_calc                                                          
 _refln_F_squared_meas                                                          
 _refln_F_squared_sigma                                                         
 _refln_observed_status                                                         
   2   0   0      18500.85      19475.43       143.86 o                         
   3   0   0      20805.51      21165.42       185.02 o                         
   4   0   0      27614.22      28178.82       248.50 o                         
   5   0   0      26926.15      26006.07       269.81 o                         
   6   0   0       1909.51       1946.14        87.23 o                         
   7   0   0       3556.74       3545.16       124.06 o                         
   8   0   0        694.10        624.52        70.49 o                         
   9   0   0       3648.59       3602.13       155.14 o                         
  10   0   0       2351.17       2160.63       132.08 o                         
   1   1   0      38146.96      38036.68       167.94 o                         
   2   1   0       4494.66       4669.79        74.09 o                         
   3   1   0        358.28        410.17        37.31 o                         
   4   1   0      31778.13      33901.88       272.73 o                         
   5   1   0       1051.61       1121.09        62.95 o                         
   6   1   0       8666.59       8948.35       178.01 o                         
   7   1   0       3510.74       3406.70       123.86 o                         
   8   1   0       6883.53       6798.95       186.28 o                         
   9   1   0       1301.50       1157.82        92.68 o                         
  10   1   0        444.68        285.91        74.68 o                         
   0   2   0       8288.66       7284.13        71.90 o                         
   1   2   0      14692.20      14617.26       113.31 o                         
   2   2   0      14232.98      15018.86       138.55 o                         
   3   2   0         15.91        107.03        26.42 o                         
   4   2   0      31586.72      32027.21       269.13 o                         
   5   2   0       8587.63       8463.55       157.53 o                         
   6   2   0       1541.59       1564.62        81.20 o                         
   7   2   0       3123.28       3316.50       122.79 o                         
   8   2   0         65.70         24.62        48.02 o                         
   9   2   0       1103.13       1217.51        96.33 o                         
  10   2   0        847.56        746.92        91.70 o                         
   1   3   0        177.53        244.37        27.00 o                         
   2   3   0       1765.25       1836.09        57.02 o                         
   3   3   0       1427.95       1521.28        58.48 o                         
   4   3   0       7709.78       7558.47       136.85 o                         
   5   3   0      39788.98      38915.05       340.60 o                         
   6   3   0      12917.76      13742.34       223.21 o                         
   7   3   0       7540.53       7795.83       185.50 o                         
   8   3   0        376.56        429.53        63.44 o                         
   9   3   0       1021.93       1114.61        93.21 o                         
  10   3   0          2.09        149.74        59.16 o                         
   0   4   0      42565.52      38880.07       235.32 o                         
   1   4   0       3438.49       3218.72        71.71 o                         
   2   4   0       6701.42       6906.17       111.51 o                         
   3   4   0      29633.96      28626.79       246.61 o                         
   4   4   0      18343.92      17783.73       214.59 o                         
   5   4   0        852.12        974.16        62.22 o                         
   6   4   0        158.62        116.56        40.67 o                         
   7   4   0         90.33        185.79        45.88 o                         
   8   4   0       6624.83       6062.93       184.72 o                         
   9   4   0       3299.62       3208.01       149.31 o                         
  10   4   0        658.49        571.78        88.01 o                         
   1   5   0       1356.06       1350.66        53.66 o                         
   2   5   0      27885.99      27619.74       237.75 o                         
   3   5   0       7565.30       7637.28       137.19 o                         
   4   5   0       7904.87       7958.18       153.39 o                         
   5   5   0         42.80         57.36        35.66 o                         
   6   5   0       1408.32       1428.45        87.47 o                         
   7   5   0       2594.59       2493.50       116.56 o                         
   8   5   0        460.29        571.00        75.50 o                         
   9   5   0       2102.29       2025.83       124.25 o                         
  10   5   0         32.82        -54.20        54.20 o                         
   0   6   0       6432.49       6409.07       116.76 o                         
   1   6   0      10816.36       9580.89       145.32 o                         
   2   6   0      24378.55      24265.24       239.65 o                         
   3   6   0      13512.26      13292.82       190.07 o                         
   4   6   0       1533.41       1548.52        74.73 o                         
   5   6   0       4279.51       4231.51       125.37 o                         
   6   6   0        686.68        560.06        63.05 o                         
   7   6   0         59.75         48.02        49.72 o                         
   8   6   0       1732.65       1959.17       112.67 o                         
   9   6   0         23.23        -51.03        51.03 o                         
   1   7   0       8631.40       7909.87       143.37 o                         
   2   7   0      47864.28      44493.32       351.20 o                         
   3   7   0      68431.60      64010.78       443.35 o                         
   4   7   0          6.41         -3.26        34.78 o                         
   5   7   0         83.58         92.78        39.60 o                         
   6   7   0       9952.69       9975.44       212.21 o                         
   7   7   0        816.29       1021.69        80.17 o                         
   8   7   0         52.68         93.50        57.31 o                         
   9   7   0       1235.26       1317.92       107.42 o                         
   0   8   0      13182.25      12509.56       190.66 o                         
   1   8   0      21442.83      19524.22       240.23 o                         
   2   8   0      16101.05      14270.92       212.55 o                         
   3   8   0       4195.79       3992.59       119.78 o                         
   4   8   0       8523.65       8325.24       179.13 o                         
   5   8   0       7349.49       6985.52       175.33 o                         
   6   8   0        460.05        516.90        62.56 o                         
   7   8   0          7.14        159.77        48.46 o                         
   8   8   0          7.31         45.49        52.78 o                         
   9   8   0         57.60        187.79        66.12 o                         
   1   9   0        183.07        304.79        45.93 o                         
   2   9   0       7097.69       6498.68       153.54 o                         
   3   9   0        738.85        702.65        63.44 o                         
   4   9   0       2708.33       2622.81       110.87 o                         
   5   9   0       2673.85       2637.94       117.54 o                         
   6   9   0       1184.01        983.07        85.38 o                         
   7   9   0       4291.10       4025.62       157.72 o                         
   8   9   0        879.36        897.34        92.78 o                         
   0  10   0        264.63        299.73        49.14 o                         
   1  10   0       1914.59       1783.11        87.57 o                         
   2  10   0       4153.24       4204.36       133.45 o                         
   3  10   0       8178.84       7848.91       183.31 o                         
   4  10   0        260.90        275.84        57.75 o                         
   5  10   0       2897.64       2605.73       121.82 o                         
   6  10   0          3.71        -47.04        47.04 o                         
   7  10   0        414.76        422.67        70.25 o                         
   8  10   0       2950.15       3000.77       155.97 o                         
   1  11   0      17088.19      17699.22       275.02 o                         
   2  11   0        440.12        468.45        59.89 o                         
   3  11   0       6241.06       5938.77       171.44 o                         
   4  11   0        887.43        834.25        76.87 o                         
   5  11   0        245.40        324.06        61.64 o                         
   6  11   0       6607.90       6356.43       201.75 o                         
   7  11   0       3148.83       3188.80       155.19 o                         
   0  12   0       6282.29       6585.77       179.81 o                         
   1  12   0         35.96        124.06        41.79 o                         
   2  12   0        160.60         55.07        48.99 o                         
   3  12   0       1469.12       1603.20        99.29 o                         
   4  12   0       1671.62       1666.25       103.82 o                         
   5  12   0       3073.63       2957.52       141.81 o                         
   6  12   0          5.71        -52.44        58.43 o                         
   1  13   0       2257.06       2229.91       118.27 o                         
   2  13   0         85.70        201.90        46.90 o                         
   3  13   0        726.95        705.86        80.56 o                         
   4  13   0       2611.71       2614.78       134.32 o                         
   5  13   0        714.28        644.32        81.68 o                         
   6  13   0         15.67        -35.17        58.33 o                         
   0  14   0      20734.83      21320.08       360.49 o                         
   1  14   0       1261.90       1491.12       106.01 o                         
   2  14   0        489.83        429.87        71.03 o                         
   3  14   0       2844.89       2804.66       141.38 o                         
   4  14   0         42.70        139.97        55.90 o                         
   5  14   0       2371.83       2775.71       145.51 o                         
   1  15   0       3238.28       3367.68       154.85 o                         
   2  15   0        180.57        357.38        68.45 o                         
   3  15   0        314.81        351.98        71.95 o                         
 -10   1   1          2.37         -5.98        58.23 o                         
  -9   1   1       8799.19       8669.83       225.25 o                         
  -8   1   1       1112.11       1088.49        82.12 o                         
  -7   1   1        292.16        315.49        50.94 o                         
  -6   1   1       5391.67       5689.64       140.99 o                         
  -5   1   1      56907.66      56875.18       413.33 o                         
  -4   1   1       3035.58       3191.38        85.57 o                         
  -3   1   1        117.61        152.52        28.31 o                         
  -2   1   1      76084.50      77091.05       385.11 o                         
  -1   1   1       4287.42       4787.19        58.57 o                         
   1   1   1       2422.04       2784.62        46.46 o                         
   2   1   1       1626.16       1495.06        46.70 o                         
   3   1   1       5148.50       5493.48        96.52 o                         
   4   1   1      50318.54      51796.87       345.46 o                         
   5   1   1       6983.30       7186.74       143.52 o                         
   6   1   1        460.22        522.74        51.86 o                         
   7   1   1       6699.29       6674.60       171.64 o                         
   8   1   1       5386.84       5244.59       165.31 o                         
   9   1   1         30.99        -44.32        44.32 o                         
  10   1   1          3.85         21.21        52.06 o                         
 -10   2   1       2934.91       2958.78       151.25 o                         
  -9   2   1       5334.97       5301.51       181.12 o                         
  -8   2   1        701.46        596.49        71.76 o                         
  -7   2   1         15.73        -39.70        41.74 o                         
  -6   2   1       6784.00       6540.96       155.05 o                         
  -5   2   1      15782.84      15529.39       214.11 o                         
  -4   2   1      61407.27      61722.20       389.59 o                         
  -3   2   1          2.08         48.50        23.84 o                         
  -2   2   1      15585.92      17443.96       156.55 o                         
  -1   2   1     102194.56     100504.63       503.53 o                         
   0   2   1      37622.05      36088.88       172.07 o                         
   1   2   1        425.39        517.83        29.63 o                         
   2   2   1      27634.92      29101.32       196.16 o                         
   3   2   1      14919.76      14561.80       161.18 o                         
   4   2   1         70.77         94.28        32.84 o                         
   5   2   1        297.04        352.47        44.56 o                         
   6   2   1       2086.36       2113.10        90.73 o                         
   7   2   1        305.76        323.96        55.12 o                         
   8   2   1       3160.86       3093.25       132.72 o                         
   9   2   1        733.74        837.70        81.59 o                         
  10   2   1        159.29        179.18        63.63 o                         
 -10   3   1        274.90        295.30        75.55 o                         
  -9   3   1       1321.61       1134.03        98.56 o                         
  -8   3   1       3342.72       3455.79       138.02 o                         
  -7   3   1       6523.97       6333.13       169.45 o                         
  -6   3   1        623.28        697.15        57.60 o                         
  -5   3   1      12599.34      13160.49       198.64 o                         
  -4   3   1       2957.68       2964.33        88.88 o                         
  -3   3   1          6.98         49.14        29.14 o                         
  -2   3   1      78525.79      81325.87       414.25 o                         
  -1   3   1         26.53         55.22        27.34 o                         
   0   3   1      10947.00       9737.40       102.99 o                         
   1   3   1      13268.76      13305.37       127.37 o                         
   2   3   1       2577.60       2662.36        67.38 o                         
   3   3   1      24695.49      25443.59       223.11 o                         
   4   3   1      10473.74      10713.07       162.39 o                         
   5   3   1        526.38        405.01        47.43 o                         
   6   3   1       1092.52       1046.60        75.31 o                         
   7   3   1       9779.83       9450.61       207.15 o                         
   8   3   1         93.58        131.21        48.46 o                         
   9   3   1       2277.50       2046.01       122.06 o                         
  10   3   1        741.34        949.35        92.39 o                         
 -10   4   1         71.31         32.94        60.91 o                         
  -9   4   1       1019.03        850.35        92.09 o                         
  -8   4   1        580.82        583.85        72.63 o                         
  -7   4   1        801.68        934.08        77.84 o                         
  -6   4   1       6059.16       5986.79       157.24 o                         
  -5   4   1       1257.30       1410.79        75.41 o                         
  -4   4   1       1549.96       1659.64        72.97 o                         
  -3   4   1       4403.30       4566.75       101.78 o                         
  -2   4   1       5607.38       6091.73       106.64 o                         
  -1   4   1       1592.58       1568.71        53.42 o                         
   0   4   1      54052.97      49614.39       269.86 o                         
   1   4   1      18998.87      18092.85       165.36 o                         
   2   4   1        369.61        489.90        38.82 o                         
   3   4   1        623.62        642.71        46.51 o                         
   4   4   1      24187.10      24861.54       256.43 o                         
   5   4   1        324.05        569.93        53.66 o                         
   6   4   1       7866.97       7438.31       171.64 o                         
   7   4   1         50.01          5.94        42.62 o                         
   8   4   1       1809.66       1852.53       107.37 o                         
   9   4   1       6808.08       6420.65       203.26 o                         
  10   4   1       1171.39       1259.15       110.14 o                         
 -10   5   1       2422.06       2789.29       148.33 o                         
  -9   5   1       1710.90       1700.55       113.45 o                         
  -8   5   1         12.40         20.14        51.18 o                         
  -7   5   1      14740.39      14523.27       269.62 o                         
  -6   5   1      14741.20      14626.80       243.78 o                         
  -5   5   1       4001.80       4172.98       122.89 o                         
  -4   5   1      15874.59      16228.98       218.00 o                         
  -3   5   1       3155.92       2934.80        89.56 o                         
  -2   5   1        889.63        866.40        47.19 o                         
  -1   5   1       1060.38       1124.00        50.55 o                         
   0   5   1         22.60        199.32        28.65 o                         
   1   5   1      19375.93      19079.61       188.03 o                         
   2   5   1       2744.64       2478.61        77.01 o                         
   3   5   1        347.52        279.10        38.68 o                         
   4   5   1       9127.15       9414.26       164.63 o                         
   5   5   1      17331.03      17497.76       244.56 o                         
   6   5   1       5270.96       5060.16       146.87 o                         
   7   5   1        119.87        274.19        51.33 o                         
   8   5   1       6708.60       6777.16       197.23 o                         
   9   5   1       4633.18       4630.34       176.11 o                         
  -9   6   1        442.07        402.43        69.67 o                         
  -8   6   1       3177.46       3193.32       140.65 o                         
  -7   6   1       1762.92       1596.49        98.61 o                         
  -6   6   1       4004.85       4205.97       137.34 o                         
  -5   6   1         89.28        163.17        44.27 o                         
  -4   6   1       5988.77       6348.70       143.81 o                         
  -3   6   1      22227.21      22200.20       247.38 o                         
  -2   6   1      22347.34      22705.87       233.13 o                         
  -1   6   1        111.89        159.57        33.37 o                         
   0   6   1          2.31        -10.17        29.09 o                         
   1   6   1      64731.77      60774.75       369.74 o                         
   2   6   1       6999.30       6916.29       131.16 o                         
   3   6   1        705.87        877.59        57.80 o                         
   4   6   1         93.25        233.91        41.69 o                         
   5   6   1       7064.74       7098.34       162.78 o                         
   6   6   1        948.25       1066.69        76.77 o                         
   7   6   1       1380.79       1369.25        93.16 o                         
   8   6   1       2306.96       1870.00       120.36 o                         
   9   6   1         23.72        -50.35        59.79 o                         
  -9   7   1        818.95       1110.77        97.15 o                         
  -8   7   1         11.55         24.03        53.61 o                         
  -7   7   1        249.94        330.58        61.06 o                         
  -6   7   1          1.36         22.48        46.31 o                         
  -5   7   1       1003.73       1032.25        73.90 o                         
  -4   7   1        122.60        233.71        40.62 o                         
  -3   7   1        133.38         17.27        38.68 o                         
  -2   7   1        650.75        629.53        51.42 o                         
  -1   7   1       1046.90        817.66        54.24 o                         
   0   7   1       2560.06       2546.52        83.14 o                         
   1   7   1       3596.08       3509.01        97.69 o                         
   2   7   1        148.47        166.82        37.02 o                         
   3   7   1        311.02        330.53        42.76 o                         
   4   7   1       2006.96       2224.51        94.82 o                         
   5   7   1        695.48        596.88        61.49 o                         
   6   7   1         81.72         21.11        50.35 o                         
   7   7   1        127.77        166.04        53.47 o                         
   8   7   1       1068.34       1094.86        95.84 o                         
   9   7   1        137.99         55.36        54.68 o                         
  -9   8   1         33.95        179.57        56.73 o                         
  -8   8   1       3224.91       3403.20       151.88 o                         
  -7   8   1        327.72        288.54        63.05 o                         
  -6   8   1       2063.86       2177.13       111.46 o                         
  -5   8   1        605.11        668.20        65.58 o                         
  -4   8   1       1339.46       1226.90        77.74 o                         
  -3   8   1      21313.51      21049.59       269.03 o                         
  -2   8   1       8674.19       8475.33       163.61 o                         
  -1   8   1        299.31        367.60        42.62 o                         
   0   8   1       5443.80       5177.45       125.37 o                         
   1   8   1      46652.63      42570.39       354.90 o                         
   2   8   1       3145.34       3115.39       102.07 o                         
   3   8   1          8.82        -33.28        33.28 o                         
   4   8   1       1632.43       1451.85        84.16 o                         
   5   8   1       6683.30       6693.96       171.93 o                         
   6   8   1       2117.72       1775.57       100.12 o                         
   7   8   1       1241.84       1150.57        95.16 o                         
   8   8   1        113.76        136.66        61.25 o                         
   9   8   1         51.20        150.52        60.81 o                         
  -8   9   1        659.46        622.43        84.16 o                         
  -7   9   1      11391.95      11113.46       261.69 o                         
  -6   9   1       3564.77       3640.32       146.87 o                         
  -5   9   1       1325.20       1220.23        85.77 o                         
  -4   9   1      17737.27      18261.03       279.88 o                         
  -3   9   1       9019.06       8251.97       179.76 o                         
  -2   9   1       4479.79       4411.37       128.34 o                         
  -1   9   1       3751.15       3739.80       115.69 o                         
   0   9   1       4140.67       3986.95       117.10 o                         
   1   9   1       2548.90       2514.07        95.55 o                         
   2   9   1      10579.23       9511.42       186.77 o                         
   3   9   1       1021.39        968.91        69.37 o                         
   4   9   1          5.73         67.28        42.03 o                         
   5   9   1       4310.27       3963.30       140.26 o                         
   6   9   1       4438.99       4299.13       154.71 o                         
   7   9   1          6.92         39.41        54.10 o                         
   8   9   1       1172.63       1125.95        98.71 o                         
  -8  10   1       1279.46       1283.28       115.11 o                         
  -7  10   1         74.03        240.57        58.28 o                         
  -6  10   1       5790.38       5942.08       190.03 o                         
  -5  10   1       1938.38       2094.23       109.85 o                         
  -4  10   1       8431.42       8217.58       197.47 o                         
  -3  10   1       6350.12       6486.57       168.77 o                         
  -2  10   1        865.39        838.28        69.08 o                         
  -1  10   1       5736.39       5557.26       148.58 o                         
   0  10   1       2222.20       2281.67        98.81 o                         
   1  10   1      13297.73      12269.57       218.10 o                         
   2  10   1         36.11         88.45        39.41 o                         
   3  10   1       1958.22       1887.85        98.08 o                         
   4  10   1       1797.05       1882.16       100.12 o                         
   5  10   1       1530.49       1524.15        98.37 o                         
   6  10   1       2586.92       2441.44       128.05 o                         
   7  10   1        991.12        982.68        95.35 o                         
   8  10   1        299.59        380.05        72.39 o                         
  -7  11   1        910.98        820.53        94.19 o                         
  -6  11   1        358.61        510.48        73.90 o                         
  -5  11   1       3249.98       3206.60       142.25 o                         
  -4  11   1        423.84        383.90        59.55 o                         
  -3  11   1         85.28        124.35        50.11 o                         
  -2  11   1      13242.26      13176.84       244.17 o                         
  -1  11   1        355.66        389.10        55.90 o                         
   0  11   1        588.84        645.87        63.34 o                         
   1  11   1        435.51        552.32        65.34 o                         
   2  11   1        141.00        218.10        46.66 o                         
   3  11   1       5678.99       5788.93       168.72 o                         
   4  11   1       3477.46       3421.78       140.26 o                         
   5  11   1         19.52         61.98        46.56 o                         
   6  11   1       1478.54       1626.26       107.37 o                         
   7  11   1       2897.44       2998.82       155.48 o                         
  -6  12   1         23.05        -54.44        54.44 o                         
  -5  12   1        425.02        375.67        72.93 o                         
  -4  12   1        517.50        752.86        78.37 o                         
  -3  12   1       3927.72       3864.15       150.18 o                         
  -2  12   1       3892.03       3842.89       140.06 o                         
  -1  12   1       2985.06       2928.47       125.57 o                         
   0  12   1         75.68        156.17        47.73 o                         
   1  12   1       3345.27       3531.68       134.86 o                         
   2  12   1       5836.44       5721.46       171.00 o                         
   3  12   1         82.25         92.53        53.08 o                         
   4  12   1        915.62       1023.35        88.93 o                         
   5  12   1       3040.62       2756.69       135.93 o                         
   6  12   1        156.59        258.09        67.23 o                         
  -6  13   1         15.25        -49.09        49.09 o                         
  -5  13   1       1248.62       1186.08       100.80 o                         
  -4  13   1          0.94        -40.67        40.67 o                         
  -3  13   1        157.87         99.98        56.68 o                         
  -2  13   1        616.43        626.46        77.89 o                         
  -1  13   1         36.80         72.15        49.14 o                         
   0  13   1        164.31        169.35        52.88 o                         
   1  13   1          0.28        -44.27        44.27 o                         
   2  13   1        534.07        404.23        68.50 o                         
   3  13   1        575.66        623.45        77.74 o                         
   4  13   1        557.33        680.51        76.48 o                         
   5  13   1        775.09        971.10        89.95 o                         
   6  13   1        152.05         43.78        66.41 o                         
  -5  14   1         42.22        -56.97        56.97 o                         
  -4  14   1        288.55        324.01        73.27 o                         
  -3  14   1        828.33        930.23        90.15 o                         
  -2  14   1        618.89        787.40        82.66 o                         
  -1  14   1        246.94        322.94        69.91 o                         
   0  14   1        803.95       1021.45        89.18 o                         
   1  14   1       1406.46       1500.89       104.65 o                         
   2  14   1        358.68        347.80        69.47 o                         
   3  14   1          2.61        -56.39        56.39 o                         
   4  14   1       1172.46       1056.43       105.57 o                         
   5  14   1       1013.85        840.77        97.10 o                         
  -3  15   1         56.55        171.69        57.21 o                         
  -2  15   1       2831.23       3135.82       154.32 o                         
  -1  15   1         54.92        109.51        62.90 o                         
   0  15   1        422.32        592.41        79.69 o                         
   1  15   1         31.67        139.72        64.70 o                         
   2  15   1         40.04         87.67        56.34 o                         
   3  15   1       1426.47       1316.27       109.46 o                         
 -10   0   2       1421.74       1732.17       116.18 o                         
  -9   0   2      12372.34      12293.65       263.92 o                         
  -8   0   2        480.57        623.06        69.47 o                         
  -7   0   2      21128.91      22088.89       300.22 o                         
  -6   0   2       2769.54       3219.84       106.83 o                         
  -5   0   2      16196.79      16709.39       214.89 o                         
  -4   0   2        406.27        520.99        44.95 o                         
  -3   0   2        176.41        276.82        32.45 o                         
  -2   0   2     167625.61     173045.31       801.99 o                         
   0   0   2        749.82        716.76        24.08 o                         
   1   0   2      65619.85      70153.94       272.68 o                         
   2   0   2     138534.53     141852.16       658.13 o                         
   3   0   2        633.39        787.69        43.83 o                         
   4   0   2        941.96        931.11        51.96 o                         
   5   0   2       7712.90       7574.18       149.60 o                         
   6   0   2       6692.19       6560.32       155.68 o                         
   7   0   2       5978.41       5643.37       156.51 o                         
   8   0   2       1241.84       1122.20        85.04 o                         
   9   0   2       6770.56       6315.66       197.76 o                         
  10   0   2       5375.49       4964.27       192.60 o                         
 -10   1   2       1108.77       1172.22       104.74 o                         
  -9   1   2        937.55        948.67        90.68 o                         
  -8   1   2       4594.32       4348.95       150.23 o                         
  -7   1   2       1213.70       1211.57        80.08 o                         
  -6   1   2      21052.42      21504.95       280.22 o                         
  -5   1   2      14295.04      14922.68       207.15 o                         
  -4   1   2       5219.39       5582.90       113.94 o                         
  -3   1   2      42771.36      43385.62       286.45 o                         
  -2   1   2      10638.48      11254.49       121.62 o                         
   0   1   2      24963.46      27402.56       138.65 o                         
   1   1   2       6392.32       7572.34        81.93 o                         
   2   1   2      30920.31      33777.53       210.51 o                         
   3   1   2      15753.13      16875.14       174.31 o                         
   4   1   2       8038.03       8407.02       140.21 o                         
   5   1   2        289.68        428.56        43.88 o                         
   6   1   2      16818.15      16329.05       241.59 o                         
   7   1   2       1560.25       1604.32        91.36 o                         
   8   1   2         83.98         45.78        50.84 o                         
   9   1   2       5778.75       5663.32       189.83 o                         
  10   1   2        309.23        386.33        71.08 o                         
 -10   2   2        182.23        348.14        64.85 o                         
  -9   2   2       1935.98       1943.36       118.90 o                         
  -8   2   2        471.30        366.77        60.13 o                         
  -7   2   2        120.12         56.14        42.57 o                         
  -6   2   2       1384.42       1454.34        78.28 o                         
  -5   2   2       5796.60       5636.08       129.02 o                         
  -4   2   2      11102.71      11030.46       162.39 o                         
  -3   2   2       5036.38       5249.11       103.19 o                         
  -2   2   2       3998.62       3875.00        77.45 o                         
  -1   2   2       1031.31       1017.56        37.56 o                         
   0   2   2      33931.60      34760.89       179.96 o                         
   1   2   2        554.17        648.36        32.89 o                         
   2   2   2      10419.84      10864.42       124.30 o                         
   3   2   2      23710.18      24472.19       213.38 o                         
   4   2   2       2110.73       2299.04        78.08 o                         
   5   2   2      46018.25      45105.73       366.97 o                         
   6   2   2        424.12        533.88        54.34 o                         
   7   2   2       1980.71       1837.02        97.59 o                         
   8   2   2        945.06        935.05        82.32 o                         
   9   2   2        501.82        352.76        76.67 o                         
  10   2   2       2876.15       2856.96       147.75 o                         
 -10   3   2        160.08        310.73        64.61 o                         
  -9   3   2       6871.59       6938.72       204.67 o                         
  -8   3   2       5950.05       5741.01       177.57 o                         
  -7   3   2      14220.38      14450.44       250.59 o                         
  -6   3   2       4595.89       4511.93       129.65 o                         
  -5   3   2       8882.69       9212.47       167.94 o                         
  -4   3   2       1650.21       1704.49        70.83 o                         
  -3   3   2        193.95        186.18        32.25 o                         
  -2   3   2       1711.93       1999.55        59.79 o                         
  -1   3   2      30257.60      27913.10       191.29 o                         
   0   3   2        383.60        449.38        32.21 o                         
   1   3   2       7953.54       8262.82       104.65 o                         
   2   3   2       3094.84       3257.54        75.46 o                         
   3   3   2      16478.08      16953.67       186.43 o                         
   4   3   2      58614.04      58655.03       386.86 o                         
   5   3   2      18785.82      19169.86       242.96 o                         
   6   3   2       1852.12       2164.82        95.84 o                         
   7   3   2       3083.63       2801.55       122.69 o                         
   8   3   2       1134.33       1140.11        92.14 o                         
   9   3   2         58.25         90.59        54.88 o                         
  10   3   2          1.06         20.04        63.39 o                         
 -10   4   2       1801.38       1758.30       124.30 o                         
  -9   4   2        169.49        226.90        61.06 o                         
  -8   4   2        140.45         93.12        53.27 o                         
  -7   4   2          0.79        -44.86        44.86 o                         
  -6   4   2       7149.40       7103.79       168.96 o                         
  -5   4   2      14789.44      15051.41       226.03 o                         
  -4   4   2        887.87        978.69        58.38 o                         
  -3   4   2       1089.58       1170.17        56.48 o                         
  -2   4   2       5136.22       5280.59        99.73 o                         
  -1   4   2       1602.30       1485.42        52.01 o                         
   0   4   2       3369.40       3139.56        72.24 o                         
   1   4   2      19067.99      18171.95       171.49 o                         
   2   4   2      51709.30      51908.96       314.08 o                         
   3   4   2      12534.55      12692.58       168.67 o                         
   4   4   2         70.41         98.13        33.13 o                         
   5   4   2        216.81        511.55        51.42 o                         
   6   4   2       3026.93       2885.08       110.82 o                         
   7   4   2       6096.80       5846.83       168.67 o                         
   8   4   2       1359.75       1210.75        95.01 o                         
   9   4   2        172.88        291.61        60.18 o                         
  10   4   2        570.92        519.73        83.14 o                         
 -10   5   2         91.05        -35.03        65.58 o                         
  -9   5   2         18.73        111.75        56.82 o                         
  -8   5   2       1411.40       1403.01       100.02 o                         
  -7   5   2       3615.96       3625.33       135.78 o                         
  -6   5   2       3912.15       3820.90       130.14 o                         
  -5   5   2       6736.40       7032.91       161.81 o                         
  -4   5   2        322.29        307.37        45.24 o                         
  -3   5   2         43.77         18.58        30.75 o                         
  -2   5   2         25.98         66.50        28.75 o                         
  -1   5   2       2679.10       2372.65        70.35 o                         
   0   5   2      28378.00      26088.97       219.41 o                         
   1   5   2      10468.98      10333.55       141.91 o                         
   2   5   2      20395.21      20110.79       208.51 o                         
   3   5   2      27439.33      27759.36       263.34 o                         
   4   5   2       4196.29       4088.28       111.65 o                         
   5   5   2        421.60        488.98        50.16 o                         
   6   5   2       9098.28       9143.92       193.63 o                         
   7   5   2       2698.25       2732.95       121.82 o                         
   8   5   2       5106.02       5013.41       172.32 o                         
   9   5   2        470.27        517.34        77.50 o                         
  -9   6   2       1170.79       1115.98        98.71 o                         
  -8   6   2        130.71        115.88        53.76 o                         
  -7   6   2        109.33         28.31        47.19 o                         
  -6   6   2       5723.14       5677.77       160.69 o                         
  -5   6   2        393.32        468.89        53.66 o                         
  -4   6   2      12837.13      12857.94       203.79 o                         
  -3   6   2      14870.39      15331.68       206.32 o                         
  -2   6   2      21936.02      22547.22       235.12 o                         
  -1   6   2      26476.82      23396.60       228.02 o                         
   0   6   2      52781.08      48434.30       327.07 o                         
   1   6   2       2208.50       2017.12        72.10 o                         
   2   6   2       7550.49       7347.38       137.10 o                         
   3   6   2       5955.51       5476.89       127.02 o                         
   4   6   2       4444.16       4679.72       125.76 o                         
   5   6   2      16950.59      16559.55       250.84 o                         
   6   6   2       3613.03       3847.71       134.13 o                         
   7   6   2       7991.48       7758.52       198.00 o                         
   8   6   2       5281.48       4929.34       176.11 o                         
   9   6   2       3732.00       3705.99       165.51 o                         
  -9   7   2          5.03         96.67        60.37 o                         
  -8   7   2      10077.13      10350.29       247.72 o                         
  -7   7   2        606.56        640.23        70.10 o                         
  -6   7   2       1737.06       1997.27       102.12 o                         
  -5   7   2       7674.44       7828.82       182.44 o                         
  -4   7   2      45711.05      45888.02       412.21 o                         
  -3   7   2        349.50        400.48        43.78 o                         
  -2   7   2       1144.19        931.74        58.28 o                         
  -1   7   2       4667.01       4256.76       107.27 o                         
   0   7   2          5.79         29.38        27.97 o                         
   1   7   2      55653.76      51787.29       370.86 o                         
   2   7   2       1225.56       1511.60        70.10 o                         
   3   7   2       4353.82       4004.27       114.91 o                         
   4   7   2       5386.70       5312.26       139.24 o                         
   5   7   2      12783.81      12437.46       224.42 o                         
   6   7   2        868.12        769.49        75.70 o                         
   7   7   2       9725.85       9466.47       227.05 o                         
   8   7   2       9020.67       8776.12       236.39 o                         
   9   7   2         38.54        -39.07        56.48 o                         
  -9   8   2       1109.97       1065.19       115.40 o                         
  -8   8   2        578.57        541.28        80.61 o                         
  -7   8   2        996.62       1094.67        89.37 o                         
  -6   8   2       4015.11       3948.95       141.96 o                         
  -5   8   2       7321.10       7408.05       179.91 o                         
  -4   8   2       1835.42       2004.27        93.36 o                         
  -3   8   2      35235.44      34748.24       348.96 o                         
  -2   8   2       4720.15       4534.99       122.55 o                         
  -1   8   2       1335.87       1199.22        67.77 o                         
   0   8   2       7704.53       7143.20       146.87 o                         
   1   8   2       5231.69       5180.52       127.66 o                         
   2   8   2      19035.91      17545.93       237.17 o                         
   3   8   2          4.36         26.61        36.49 o                         
   4   8   2        867.60       1001.36        68.64 o                         
   5   8   2        160.71        205.01        50.26 o                         
   6   8   2          2.14         57.80        44.95 o                         
   7   8   2       2432.78       2307.70       126.25 o                         
   8   8   2       1937.93       1797.46       120.26 o                         
   9   8   2         14.66        -61.44        61.44 o                         
  -8   9   2        152.06        227.24        63.59 o                         
  -7   9   2       1193.79       1386.32       101.78 o                         
  -6   9   2       1890.00       2164.43       114.28 o                         
  -5   9   2          4.40          6.08        44.22 o                         
  -4   9   2        830.91        850.88        76.43 o                         
  -3   9   2        103.52         43.54        41.30 o                         
  -2   9   2        234.31        183.31        42.08 o                         
  -1   9   2        242.77        192.07        42.67 o                         
   0   9   2       1052.81       1183.11        71.32 o                         
   1   9   2       2222.74       2010.40        88.35 o                         
   2   9   2       1842.13       1747.16        85.82 o                         
   3   9   2       9482.63       9040.10       190.32 o                         
   4   9   2        587.32        570.03        65.04 o                         
   5   9   2       1726.74       1836.63       103.58 o                         
   6   9   2        633.82        584.24        79.06 o                         
   7   9   2        762.63        824.91        82.46 o                         
   8   9   2        824.37        954.95        93.70 o                         
  -8  10   2        369.44        443.78        75.26 o                         
  -7  10   2        807.42        726.20        84.55 o                         
  -6  10   2       2622.83       2498.21       131.40 o                         
  -5  10   2       1551.14       1609.82       100.41 o                         
  -4  10   2        453.61        314.96        60.47 o                         
  -3  10   2       5259.10       5224.60       153.10 o                         
  -2  10   2        258.76        382.92        53.81 o                         
  -1  10   2       1019.38       1050.35        71.37 o                         
   0  10   2       3541.59       3372.84       117.83 o                         
   1  10   2      16292.66      15469.31       246.07 o                         
   2  10   2       8905.93       8332.39       185.65 o                         
   3  10   2       2628.86       2663.77       113.11 o                         
   4  10   2         31.91         80.32        46.56 o                         
   5  10   2        332.15        471.66        64.70 o                         
   6  10   2       2690.71       2499.38       128.48 o                         
   7  10   2        857.56        998.54        89.95 o                         
   8  10   2       1078.36       1013.57       100.80 o                         
  -7  11   2        748.46        628.55        91.85 o                         
  -6  11   2         27.95        180.39        55.85 o                         
  -5  11   2        411.44        391.53        66.16 o                         
  -4  11   2       1728.01       2079.63       107.95 o                         
  -3  11   2       2160.90       2316.22       111.36 o                         
  -2  11   2       1451.08       1495.15        95.16 o                         
  -1  11   2       4265.05       4374.73       141.33 o                         
   0  11   2      11751.86      11686.31       226.08 o                         
   1  11   2       3846.50       3726.38       132.18 o                         
   2  11   2       4062.94       3904.73       141.47 o                         
   3  11   2         21.06        -24.13        44.86 o                         
   4  11   2       3731.00       3750.80       144.73 o                         
   5  11   2       5709.47       5842.16       183.31 o                         
   6  11   2        650.75        688.54        84.65 o                         
   7  11   2          3.96        163.66        59.30 o                         
  -6  12   2         19.10        -47.00        47.00 o                         
  -5  12   2         12.93        -54.54        54.54 o                         
  -4  12   2        749.45        761.37        79.69 o                         
  -3  12   2        145.21        199.51        51.37 o                         
  -2  12   2       1320.95       1573.14        95.94 o                         
  -1  12   2        179.68        144.59        52.59 o                         
   0  12   2       1447.64       1507.61        94.92 o                         
   1  12   2        102.09         18.20        50.06 o                         
   2  12   2        374.66        300.66        62.42 o                         
   3  12   2       3369.19       3287.17       136.66 o                         
   4  12   2        590.07        433.08        70.93 o                         
   5  12   2       8062.12       7642.25       218.83 o                         
   6  12   2        324.16        360.25        73.80 o                         
  -6  13   2        739.45        867.67        97.64 o                         
  -5  13   2        291.20        472.92        72.05 o                         
  -4  13   2       7320.52       7770.39       219.95 o                         
  -3  13   2       3235.69       3588.99       149.40 o                         
  -2  13   2        113.66         80.90        51.76 o                         
  -1  13   2       5940.94       6168.16       187.16 o                         
   0  13   2          0.04         16.44        48.65 o                         
   1  13   2        978.07       1079.68        88.35 o                         
   2  13   2       5271.54       5288.33       175.97 o                         
   3  13   2       2075.64       2021.01       119.78 o                         
   4  13   2       4124.76       4561.30       172.56 o                         
   5  13   2         50.29        -50.11        62.86 o                         
  -5  14   2        632.46        950.23        89.86 o                         
  -4  14   2        306.93        480.27        74.09 o                         
  -3  14   2        334.13        306.44        74.34 o                         
  -2  14   2       4883.57       5360.72       185.79 o                         
  -1  14   2       4088.56       4441.43       171.00 o                         
   0  14   2        126.68         32.21        53.56 o                         
   1  14   2         66.81         66.75        50.69 o                         
   2  14   2       4817.88       5035.01       181.41 o                         
   3  14   2          7.75        -50.35        50.35 o                         
   4  14   2        190.84         52.35        56.00 o                         
  -3  15   2       1234.42       1799.17       118.71 o                         
  -2  15   2        339.94        545.46        81.54 o                         
  -1  15   2        351.37        479.98        79.98 o                         
   0  15   2       3470.86       3700.54       159.81 o                         
   1  15   2          4.86         -5.98        54.24 o                         
   2  15   2        450.72        659.79        83.34 o                         
   3  15   2        168.09        122.99        66.94 o                         
 -10   1   3       1602.42       1385.93       112.33 o                         
  -9   1   3       1119.35        959.08        91.66 o                         
  -8   1   3         34.50        148.14        49.53 o                         
  -7   1   3      22743.41      22637.52       305.67 o                         
  -6   1   3       8832.50       9179.48       179.27 o                         
  -5   1   3        577.58        734.61        55.51 o                         
  -4   1   3       4758.90       5326.42       112.19 o                         
  -3   1   3      50157.28      53034.08       330.48 o                         
  -2   1   3       6541.53       7558.23       104.45 o                         
  -1   1   3       9518.12      11017.28       105.42 o                         
   0   1   3        571.95        760.69        33.42 o                         
   1   1   3       3083.60       3344.23        62.66 o                         
   2   1   3      22939.09      24317.63       187.20 o                         
   3   1   3       8507.38       9004.49       132.47 o                         
   4   1   3      12276.95      12847.87       178.25 o                         
   5   1   3       2556.81       2942.92        97.59 o                         
   6   1   3       7306.88       7241.76       164.58 o                         
   7   1   3       3427.46       3516.79       127.02 o                         
   8   1   3       4211.63       3987.87       150.23 o                         
   9   1   3          0.40        -48.94        48.94 o                         
  10   1   3         17.93         46.70        57.31 o                         
 -10   2   3        139.91         74.14        56.73 o                         
  -9   2   3        287.40        251.81        62.71 o                         
  -8   2   3       2065.13       1819.70       105.28 o                         
  -7   2   3        354.91        378.88        57.46 o                         
  -6   2   3       2864.28       2923.32       106.54 o                         
  -5   2   3       2463.21       2370.90        88.40 o                         
  -4   2   3        744.36        774.16        51.57 o                         
  -3   2   3      25621.94      25954.60       237.65 o                         
  -2   2   3      80503.21      78750.01       485.67 o                         
  -1   2   3       5381.37       5526.81        82.36 o                         
   0   2   3      27134.25      29031.21       179.18 o                         
   1   2   3      46012.06      48898.71       251.03 o                         
   2   2   3       9224.42      10449.82       127.85 o                         
   3   2   3        292.76        465.53        37.75 o                         
   4   2   3      10766.93      11263.20       168.72 o                         
   5   2   3       5400.31       5473.49       132.28 o                         
   6   2   3       9929.90       9669.97       193.09 o                         
   7   2   3         35.09         17.95        39.26 o                         
   8   2   3        219.36        368.72        61.54 o                         
   9   2   3       5329.32       5420.41       187.89 o                         
  10   2   3        918.23        727.75        92.14 o                         
 -10   3   3        836.48        788.90        92.92 o                         
  -9   3   3         10.52         27.39        51.42 o                         
  -8   3   3       2725.40       2886.29       128.05 o                         
  -7   3   3       6601.65       6671.78       176.79 o                         
  -6   3   3       1315.47       1195.13        74.09 o                         
  -5   3   3       4614.98       4590.06       121.14 o                         
  -4   3   3       7728.01       7449.25       139.67 o                         
  -3   3   3       4233.88       4223.38        96.33 o                         
  -2   3   3      40170.95      41299.03       285.57 o                         
  -1   3   3      11181.40      11488.98       127.95 o                         
   0   3   3      66346.58      68523.68       316.47 o                         
   1   3   3      28987.93      29824.54       208.80 o                         
   2   3   3      38601.80      40001.45       265.43 o                         
   3   3   3      19943.83      19675.13       205.25 o                         
   4   3   3       2275.90       2581.36        87.52 o                         
   5   3   3      26549.11      26922.97       293.16 o                         
   6   3   3        665.75        726.34        65.14 o                         
   7   3   3         27.08        131.21        46.51 o                         
   8   3   3       1951.48       2123.37       115.59 o                         
   9   3   3       1023.54        948.91        88.69 o                         
  10   3   3         66.66        160.84        62.32 o                         
 -10   4   3       2323.12       2463.77       143.42 o                         
  -9   4   3         76.89         46.56        53.22 o                         
  -8   4   3        730.83        502.60        74.63 o                         
  -7   4   3        171.58        119.39        47.68 o                         
  -6   4   3        963.04       1026.17        70.25 o                         
  -5   4   3      17732.64      18080.54       246.95 o                         
  -4   4   3      22811.49      23320.12       261.10 o                         
  -3   4   3       7858.05       8038.01       139.38 o                         
  -2   4   3       2794.34       2875.64        78.13 o                         
  -1   4   3      68715.41      60218.48       326.10 o                         
   0   4   3        476.76        416.05        37.46 o                         
   1   4   3      46919.62      46689.47       288.06 o                         
   2   4   3      44030.30      43465.65       294.57 o                         
   3   4   3      10636.27      10504.36       158.89 o                         
   4   4   3      10171.21       9556.52       164.73 o                         
   5   4   3         83.36         31.77        38.77 o                         
   6   4   3      12233.01      12158.99       223.06 o                         
   7   4   3       2031.34       1948.03       103.04 o                         
   8   4   3       4629.35       4096.60       157.19 o                         
   9   4   3        253.63        210.12        60.42 o                         
 -10   5   3        252.35        463.44        72.83 o                         
  -9   5   3        566.57        482.07        79.59 o                         
  -8   5   3       2637.50       2665.67       123.81 o                         
  -7   5   3       6582.54       6436.56       176.79 o                         
  -6   5   3       1884.12       1574.65        91.85 o                         
  -5   5   3      13793.51      13908.38       222.82 o                         
  -4   5   3        121.02        208.61        38.38 o                         
  -3   5   3       2469.20       2417.16        83.48 o                         
  -2   5   3      27435.39      26892.13       243.74 o                         
  -1   5   3        773.14        777.08        47.38 o                         
   0   5   3      32580.16      29912.65       241.89 o                         
   1   5   3       1315.96       1347.60        57.89 o                         
   2   5   3       4043.86       3937.23        99.10 o                         
   3   5   3      96878.07      97277.94       516.03 o                         
   4   5   3      11164.00      11234.40       186.67 o                         
   5   5   3        114.93        148.43        39.89 o                         
   6   5   3       9409.93       8977.00       197.37 o                         
   7   5   3       6008.75       5970.79       179.23 o                         
   8   5   3        420.27        228.90        61.98 o                         
   9   5   3        209.28        176.01        64.46 o                         
  -9   6   3       1279.98       1460.13       107.52 o                         
  -8   6   3       2624.54       2599.60       131.06 o                         
  -7   6   3        605.31        494.14        67.04 o                         
  -6   6   3       3456.59       3693.59       132.33 o                         
  -5   6   3        220.77        274.24        45.44 o                         
  -4   6   3      21208.11      21699.40       275.16 o                         
  -3   6   3       8845.89       8834.65       159.23 o                         
  -2   6   3       1063.09       1089.03        58.38 o                         
  -1   6   3       7847.29       7144.70       130.38 o                         
   0   6   3      16756.43      15742.87       190.61 o                         
   1   6   3       2081.30       2076.52        74.29 o                         
   2   6   3        970.98       1132.47        61.10 o                         
   3   6   3       3227.56       3231.66       102.12 o                         
   4   6   3       2848.46       2744.09        99.54 o                         
   5   6   3       1751.35       1540.01        86.55 o                         
   6   6   3       3482.92       3302.83       132.13 o                         
   7   6   3       1099.37       1041.49        89.52 o                         
   8   6   3        112.96        146.87        59.99 o                         
   9   6   3          1.87        154.56        61.20 o                         
  -9   7   3        195.69        108.05        69.76 o                         
  -8   7   3       1393.99       1472.68       103.53 o                         
  -7   7   3        256.48        229.38        59.64 o                         
  -6   7   3        199.05        107.47        48.65 o                         
  -5   7   3       1479.69       1414.49        86.11 o                         
  -4   7   3       3563.64       3698.11       121.72 o                         
  -3   7   3       2355.59       2199.94        87.72 o                         
  -2   7   3        760.89        639.26        51.57 o                         
  -1   7   3        809.56        737.48        52.69 o                         
   0   7   3       5726.89       5522.28       123.57 o                         
   1   7   3       3256.12       3146.81        95.69 o                         
   2   7   3        810.06        801.16        57.21 o                         
   3   7   3       1506.41       1455.60        74.34 o                         
   4   7   3       1472.21       1477.20        79.35 o                         
   5   7   3        986.85        926.15        72.44 o                         
   6   7   3        291.41        312.92        57.89 o                         
   7   7   3        637.23        718.90        78.86 o                         
   8   7   3         55.42          1.17        53.17 o                         
   9   7   3        810.82        899.97        94.96 o                         
  -9   8   3        442.75        395.67        78.52 o                         
  -8   8   3       1114.32       1246.16       100.90 o                         
  -7   8   3        717.77        728.09        82.46 o                         
  -6   8   3        575.28        426.03        66.41 o                         
  -5   8   3       4736.33       4872.76       151.69 o                         
  -4   8   3      17064.27      17136.05       265.68 o                         
  -3   8   3       1504.94       1364.19        76.04 o                         
  -2   8   3        185.72        144.88        39.80 o                         
  -1   8   3      25030.03      23319.29       268.35 o                         
   0   8   3       9023.37       8494.40       161.03 o                         
   1   8   3        608.06        840.33        57.65 o                         
   2   8   3       3296.98       3302.25       107.42 o                         
   3   8   3       5766.53       5558.97       142.93 o                         
   4   8   3        488.63        397.57        53.66 o                         
   5   8   3          5.08        -19.27        42.62 o                         
   6   8   3        177.59         29.97        48.99 o                         
   7   8   3        260.24         85.33        58.04 o                         
   8   8   3       1128.16       1032.15        97.40 o                         
  -8   9   3       3264.82       3233.51       151.50 o                         
  -7   9   3         54.89          7.01        51.42 o                         
  -6   9   3        928.09        817.80        79.79 o                         
  -5   9   3       9081.34       8699.45       206.57 o                         
  -4   9   3       5132.58       5078.70       150.43 o                         
  -3   9   3       2968.47       3101.03       113.69 o                         
  -2   9   3       9393.63       9622.29       190.37 o                         
  -1   9   3        668.33        733.93        57.46 o                         
   0   9   3       3431.74       3710.27       115.98 o                         
   1   9   3       3312.01       3302.05       112.14 o                         
   2   9   3        790.99        856.28        64.51 o                         
   3   9   3      23865.31      23533.79       306.83 o                         
   4   9   3        738.79        794.35        69.23 o                         
   5   9   3        622.98        707.37        69.47 o                         
   6   9   3       5979.99       5889.74       184.67 o                         
   7   9   3       1842.98       1707.95       112.58 o                         
   8   9   3        256.13        123.23        70.25 o                         
  -8  10   3        872.60        850.20        95.06 o                         
  -7  10   3        553.74        582.29        73.56 o                         
  -6  10   3       1100.97       1136.65        97.06 o                         
  -5  10   3          1.17        189.49        46.90 o                         
  -4  10   3       8658.87       8350.49       203.21 o                         
  -3  10   3        267.77        414.45        55.70 o                         
  -2  10   3       1938.54       1870.92        96.18 o                         
  -1  10   3       8262.77       8025.90       180.88 o                         
   0  10   3       1006.01        981.61        70.15 o                         
   1  10   3       7847.76       7240.45       171.69 o                         
   2  10   3       2970.91       2743.60       112.09 o                         
   3  10   3       2528.58       2381.80       108.10 o                         
   4  10   3        942.35        857.55        76.38 o                         
   5  10   3        371.00        540.16        67.19 o                         
   6  10   3       1233.70        972.22        92.43 o                         
   7  10   3        232.73        301.92        64.12 o                         
  -7  11   3       1423.88       1465.04       116.66 o                         
  -6  11   3        273.89        295.16        63.49 o                         
  -5  11   3        859.12        789.59        83.58 o                         
  -4  11   3       2898.55       2924.39       129.12 o                         
  -3  11   3       2097.80       2490.87       112.28 o                         
  -2  11   3       8551.10       8138.23       196.35 o                         
  -1  11   3       3914.65       3879.87       134.66 o                         
   0  11   3      14415.96      13835.07       248.07 o                         
   1  11   3       4705.49       4726.52       148.48 o                         
   2  11   3       3500.66       3598.19       133.45 o                         
   3  11   3       1730.49       1701.87       102.80 o                         
   4  11   3         78.69        167.31        54.93 o                         
   5  11   3       6953.16       6948.55       202.43 o                         
   6  11   3        344.11        405.64        69.76 o                         
   7  11   3          2.90        -31.28        51.33 o                         
  -6  12   3         27.02         31.67        53.27 o                         
  -5  12   3          1.73         44.86        51.03 o                         
  -4  12   3       1360.05       1292.24        97.59 o                         
  -3  12   3       6649.54       6657.87       190.37 o                         
  -2  12   3        757.03        701.63        73.02 o                         
  -1  12   3        493.93        610.51        66.50 o                         
   0  12   3      10914.17      10903.73       234.01 o                         
   1  12   3      13761.91      13084.01       255.75 o                         
   2  12   3       1247.74       1304.25        90.44 o                         
   3  12   3        148.03        111.21        51.81 o                         
   4  12   3       3322.52       3254.43       142.30 o                         
   5  12   3        178.15        275.11        65.77 o                         
   6  12   3       6021.19       5965.92       207.35 o                         
  -6  13   3        745.06        917.53        95.60 o                         
  -5  13   3         12.43        187.50        59.26 o                         
  -4  13   3          0.96        -55.80        55.80 o                         
  -3  13   3        747.66        799.51        85.38 o                         
  -2  13   3         33.58         30.99        48.70 o                         
  -1  13   3         98.10         35.37        53.61 o                         
   0  13   3         66.60         90.54        47.29 o                         
   1  13   3         22.70        138.90        50.26 o                         
   2  13   3        696.23        799.51        78.96 o                         
   3  13   3          4.05         41.40        50.06 o                         
   4  13   3        423.16        396.88        69.57 o                         
   5  13   3        257.22        320.07        71.61 o                         
  -4  14   3        322.61        549.79        77.21 o                         
  -3  14   3       1451.12       1649.91       118.17 o                         
  -2  14   3        110.54        161.37        54.44 o                         
  -1  14   3        346.17        286.45        68.84 o                         
   0  14   3       1167.71       1387.35       101.09 o                         
   1  14   3       2593.30       2750.22       139.53 o                         
   2  14   3       1648.76       1743.36       112.04 o                         
   3  14   3        260.23        287.67        65.77 o                         
   4  14   3        945.40       1070.49        99.00 o                         
  -3  15   3        663.37        504.40        81.97 o                         
  -2  15   3       1531.97       1841.39       121.72 o                         
  -1  15   3        612.32        527.95        82.56 o                         
   0  15   3       2057.01       2261.05       130.04 o                         
   1  15   3        989.58       1261.68       103.62 o                         
   2  15   3       1647.59       1962.63       125.81 o                         
   3  15   3         47.54         35.37        59.30 o                         
 -10   0   4        730.63        630.31        82.75 o                         
  -9   0   4       7379.34       7412.28       210.90 o                         
  -8   0   4      20285.60      19913.22       315.20 o                         
  -7   0   4       7816.37       7835.09       185.84 o                         
  -6   0   4       8324.46       8407.55       176.11 o                         
  -5   0   4       1314.99       1555.67        72.10 o                         
  -4   0   4      82823.41      88631.06       474.29 o                         
  -3   0   4     133706.61     140504.17       583.80 o                         
  -2   0   4      22425.78      22341.19       180.78 o                         
  -1   0   4      10627.52      11056.92       114.57 o                         
   0   0   4       1976.89       2186.03        52.44 o                         
   1   0   4        188.63        283.53        29.77 o                         
   2   0   4       4601.81       4864.73        90.00 o                         
   3   0   4      13827.24      14458.81       171.98 o                         
   4   0   4       3268.12       3225.48        93.26 o                         
   5   0   4        677.12        868.64        61.59 o                         
   6   0   4        139.20         49.04        41.35 o                         
   7   0   4       1448.88       1474.19        88.83 o                         
   8   0   4      10801.01      10489.96       240.67 o                         
   9   0   4       6609.25       5841.77       193.67 o                         
  10   0   4        169.22        104.21        66.99 o                         
 -10   1   4         13.05        -58.38        58.38 o                         
  -9   1   4        306.90        375.38        64.22 o                         
  -8   1   4       2244.24       2111.59       110.00 o                         
  -7   1   4       5787.02       6102.09       163.61 o                         
  -6   1   4         39.26         49.77        35.47 o                         
  -5   1   4      17708.54      18351.91       236.34 o                         
  -4   1   4       6894.48       6937.99       129.80 o                         
  -3   1   4      21358.33      22343.18       209.15 o                         
  -2   1   4       5709.74       5551.57        93.99 o                         
  -1   1   4       9674.06      10670.35       116.27 o                         
   0   1   4       4878.77       5222.46        80.47 o                         
   1   1   4      18301.52      19965.18       162.73 o                         
   2   1   4      10544.14      10922.99       133.84 o                         
   3   1   4        225.11        275.16        33.42 o                         
   4   1   4      39674.52      39373.96       319.09 o                         
   5   1   4      11681.98      11510.10       193.09 o                         
   6   1   4       2053.80       2064.06        93.94 o                         
   7   1   4       5445.63       5509.98       163.95 o                         
   8   1   4       3165.96       3032.97       134.61 o                         
   9   1   4       3398.53       3507.60       154.95 o                         
  10   1   4       1276.46       1171.58       108.98 o                         
 -10   2   4        355.45        451.32        70.44 o                         
  -9   2   4       2409.17       2382.67       125.52 o                         
  -8   2   4       2046.14       2059.69       108.59 o                         
  -7   2   4         15.81        -17.12        38.14 o                         
  -6   2   4       3684.28       3664.35       118.22 o                         
  -5   2   4       1137.14       1232.30        67.28 o                         
  -4   2   4      31831.61      30848.53       283.87 o                         
  -3   2   4       7294.24       7458.84       127.71 o                         
  -1   2   4        801.77        779.42        40.28 o                         
   0   2   4        621.68        774.99        39.60 o                         
   1   2   4      69499.41      74139.13       345.02 o                         
   2   2   4      11706.25      12136.71       145.32 o                         
   3   2   4      18830.28      19447.89       205.59 o                         
   4   2   4      11748.60      11711.17       176.94 o                         
   5   2   4        182.80        248.21        41.69 o                         
   6   2   4        941.65        908.73        70.06 o                         
   7   2   4       3750.72       3572.84       132.91 o                         
   8   2   4         29.96        172.12        54.59 o                         
   9   2   4        878.46        745.36        93.02 o                         
  10   2   4        298.67        354.32        77.16 o                         
 -10   3   4       3762.96       3542.77       167.55 o                         
  -9   3   4       5236.94       4970.79       177.96 o                         
  -8   3   4         36.23         38.19        46.27 o                         
  -7   3   4       9725.53       9629.30       208.17 o                         
  -6   3   4       1489.62       1604.03        84.41 o                         
  -5   3   4        208.03        333.98        45.83 o                         
  -3   3   4      36657.24      37133.05       307.66 o                         
  -2   3   4      11102.11      11045.59       148.87 o                         
  -1   3   4      10826.31      10785.65       131.79 o                         
   0   3   4      13348.79      14096.95       147.36 o                         
   1   3   4       5891.02       6080.64       102.07 o                         
   2   3   4      20657.95      20332.78       198.10 o                         
   3   3   4      51880.29      53917.27       354.02 o                         
   4   3   4      16395.45      17354.69       220.19 o                         
   5   3   4        340.95        288.93        46.46 o                         
   6   3   4       1877.51       1844.41        92.09 o                         
   7   3   4       1049.49        792.41        80.90 o                         
   8   3   4       2026.68       2058.32       115.25 o                         
   9   3   4         74.07        124.06        58.09 o                         
  10   3   4        625.43        577.86        88.64 o                         
 -10   4   4        336.26        411.58        81.00 o                         
  -9   4   4        558.19        552.32        74.68 o                         
  -8   4   4        778.94        741.13        76.57 o                         
  -7   4   4       4414.65       4181.25       143.18 o                         
  -6   4   4       2477.12       2474.67       104.35 o                         
  -5   4   4       1185.12       1074.53        68.84 o                         
  -4   4   4       4460.69       4729.88       120.16 o                         
  -3   4   4      10992.60      11126.88       167.65 o                         
  -2   4   4       2475.92       2402.47        74.09 o                         
  -1   4   4      26381.71      25136.17       215.28 o                         
   0   4   4      84516.37      85178.45       406.03 o                         
   1   4   4      27889.26      28785.48       234.20 o                         
   2   4   4         24.40         18.44        29.97 o                         
   3   4   4         85.43         26.27        34.88 o                         
   4   4   4       1764.38       1880.02        80.32 o                         
   5   4   4       1922.82       1852.15        87.33 o                         
   6   4   4       1211.80       1282.65        83.34 o                         
   7   4   4          4.60        121.77        47.58 o                         
   8   4   4        135.92         92.34        57.65 o                         
   9   4   4        869.01        715.88        90.78 o                         
  -9   5   4         87.46         88.20        58.77 o                         
  -8   5   4       5456.64       5577.36       181.41 o                         
  -7   5   4       6599.74       6529.04       179.37 o                         
  -6   5   4      13188.60      13526.09       243.64 o                         
  -5   5   4        315.79        328.00        49.43 o                         
  -4   5   4       6965.81       7210.82       151.79 o                         
  -3   5   4      16798.33      16955.12       214.55 o                         
  -2   5   4      10966.32      10501.83       156.36 o                         
  -1   5   4      48470.23      43478.78       304.79 o                         
   0   5   4         83.12         70.10        31.18 o                         
   1   5   4      47318.25      45869.77       317.97 o                         
   2   5   4        101.52        341.23        39.02 o                         
   3   5   4        224.67        157.24        37.02 o                         
   4   5   4       4893.29       4827.27       124.79 o                         
   5   5   4       3468.36       3458.51       118.32 o                         
   6   5   4      10282.85      10038.73       211.92 o                         
   7   5   4        411.03        402.82        69.72 o                         
   8   5   4        981.33       1032.54        89.47 o                         
   9   5   4        161.71        209.34        65.24 o                         
  -9   6   4        449.28        530.09        83.05 o                         
  -8   6   4         11.42         60.37        51.03 o                         
  -7   6   4       7583.97       7388.39       197.18 o                         
  -6   6   4       7479.77       7642.73       187.11 o                         
  -5   6   4      17228.10      17476.84       264.56 o                         
  -4   6   4       1245.82       1283.53        71.22 o                         
  -3   6   4       4170.12       4520.63       116.81 o                         
  -2   6   4      57258.02      51966.90       371.73 o                         
  -1   6   4        736.63        666.36        48.99 o                         
   0   6   4      12341.63      11488.59       166.92 o                         
   1   6   4      16618.70      16598.23       203.75 o                         
   2   6   4      18623.39      17845.27       220.09 o                         
   3   6   4          1.74        -31.14        31.14 o                         
   4   6   4          6.49         75.21        37.17 o                         
   5   6   4       6692.30       6964.80       169.69 o                         
   6   6   4        165.65        192.85        48.36 o                         
   7   6   4      18063.47      18178.18       313.55 o                         
   8   6   4       2507.68       2225.73       123.04 o                         
   9   6   4         19.31        185.21        58.62 o                         
  -9   7   4       2687.49       2882.01       149.94 o                         
  -8   7   4          0.93        215.76        56.73 o                         
  -7   7   4       2537.24       2787.19       128.63 o                         
  -6   7   4      42078.24      42510.36       459.55 o                         
  -5   7   4       7013.68       6852.32       176.99 o                         
  -4   7   4         37.90         68.16        40.87 o                         
  -3   7   4        578.83        587.35        53.47 o                         
  -2   7   4        926.21        906.15        58.38 o                         
  -1   7   4      51433.54      47705.86       365.41 o                         
   0   7   4        229.72        164.24        40.82 o                         
   1   7   4        722.17        779.47        55.02 o                         
   2   7   4        667.67        590.27        54.39 o                         
   3   7   4       4419.00       4494.41       125.47 o                         
   4   7   4        252.42        283.82        46.12 o                         
   5   7   4      10895.84      10807.98       218.78 o                         
   6   7   4       9751.19      10036.59       222.91 o                         
   7   7   4       1789.19       1843.97       115.01 o                         
   8   7   4         12.88        -45.10        50.79 o                         
   9   7   4        651.59        742.59        92.87 o                         
  -9   8   4         46.33        -49.72        57.50 o                         
  -8   8   4        615.06        686.20        82.36 o                         
  -7   8   4       4059.13       4031.46       156.07 o                         
  -6   8   4        217.26        196.20        56.77 o                         
  -5   8   4       8726.43       8834.75       205.74 o                         
  -4   8   4        899.45        889.51        67.77 o                         
  -3   8   4        940.65        806.95        63.73 o                         
  -2   8   4       3627.37       3423.39       110.29 o                         
  -1   8   4        559.29        465.19        51.08 o                         
   0   8   4        159.51        421.06        45.15 o                         
   1   8   4       7289.40       7083.70       152.42 o                         
   2   8   4        198.63        272.78        40.96 o                         
   3   8   4        617.53        775.96        61.10 o                         
   4   8   4       4782.74       4719.03       143.86 o                         
   5   8   4       1942.03       1841.44       103.58 o                         
   6   8   4       2319.44       2264.99       116.66 o                         
   7   8   4       3803.25       4241.68       161.76 o                         
   8   8   4        559.35        453.90        81.83 o                         
  -8   9   4        665.81        872.87        92.73 o                         
  -7   9   4         58.20          7.01        52.06 o                         
  -6   9   4       2219.03       2220.86       119.19 o                         
  -5   9   4          4.15         93.75        44.03 o                         
  -4   9   4        632.46        503.96        62.13 o                         
  -3   9   4         35.53        127.85        40.91 o                         
  -2   9   4       6397.70       6196.96       154.12 o                         
  -1   9   4       5064.61       4719.61       134.22 o                         
   0   9   4         57.70         84.70        39.21 o                         
   1   9   4      11788.79      11252.30       205.01 o                         
   2   9   4       2233.52       2138.79        96.42 o                         
   3   9   4       4554.00       4671.06       141.81 o                         
   4   9   4       2954.82       2825.72       119.19 o                         
   5   9   4         52.37         92.29        54.88 o                         
   6   9   4        469.68        492.29        74.92 o                         
   7   9   4        206.79        283.04        63.78 o                         
   8   9   4        552.56        683.58        87.18 o                         
  -8  10   4       1020.74       1028.85       100.95 o                         
  -7  10   4       1384.12       1406.85       109.61 o                         
  -6  10   4       1051.01       1307.80        95.01 o                         
  -5  10   4        424.20        509.27        66.70 o                         
  -4  10   4       2405.25       2537.28       116.71 o                         
  -3  10   4       3008.95       2526.33       113.50 o                         
  -2  10   4       1144.01       1180.15        77.45 o                         
  -1  10   4       6489.63       6350.35       164.63 o                         
   0  10   4      14136.77      13719.19       236.83 o                         
   1  10   4       6151.26       5765.39       157.63 o                         
   2  10   4        215.11        294.09        59.64 o                         
   3  10   4         55.51        205.35        45.83 o                         
   4  10   4        103.44         30.99        49.38 o                         
   5  10   4        478.97        432.20        68.11 o                         
   6  10   4       1894.03       1862.17       116.03 o                         
   7  10   4          2.09        -54.44        54.44 o                         
  -7  11   4         31.50         72.39        55.17 o                         
  -6  11   4       2844.09       2968.17       142.40 o                         
  -5  11   4         10.10         30.60        47.19 o                         
  -4  11   4         16.93         47.38        48.36 o                         
  -3  11   4       1189.76       1232.44        87.28 o                         
  -2  11   4       2831.48       2978.78       121.72 o                         
  -1  11   4        484.74        490.68        63.39 o                         
   0  11   4        618.70        773.68        72.68 o                         
   1  11   4       7413.22       7599.24       189.78 o                         
   2  11   4       2712.65       2693.11       119.63 o                         
   3  11   4       2947.77       2802.62       123.57 o                         
   4  11   4       1198.48       1226.22        90.78 o                         
   5  11   4        495.30        621.31        79.20 o                         
   6  11   4          0.03        -55.85        55.85 o                         
   7  11   4         18.12         41.30        57.84 o                         
  -6  12   4         79.30        144.93        61.69 o                         
  -5  12   4        480.38        611.43        79.64 o                         
  -4  12   4      11862.02      11791.20       260.91 o                         
  -3  12   4       1552.59       1598.68       102.65 o                         
  -2  12   4       3478.73       3810.64       143.52 o                         
  -1  12   4          2.26         83.63        44.95 o                         
   0  12   4        417.58        340.69        66.50 o                         
   1  12   4       3456.12       3548.76       137.92 o                         
   2  12   4       3493.64       3566.76       140.79 o                         
   3  12   4       2075.59       2178.97       115.30 o                         
   4  12   4       1407.28       1266.26       101.92 o                         
   5  12   4         28.65         49.09        56.58 o                         
   6  12   4        409.90        494.14        77.79 o                         
  -5  13   4       4067.32       3916.21       169.45 o                         
  -4  13   4       2753.34       2866.88       139.33 o                         
  -3  13   4       9183.20       9701.40       246.36 o                         
  -2  13   4        146.31        272.49        56.19 o                         
  -1  13   4       3053.60       3052.92       136.66 o                         
   0  13   4        831.21        793.04        83.43 o                         
   1  13   4       6633.18       7143.54       201.75 o                         
   2  13   4       4938.60       4954.49       173.34 o                         
   3  13   4         66.96        152.27        55.85 o                         
   4  13   4       6123.81       6365.14       203.84 o                         
   5  13   4       6069.76       6147.00       210.75 o                         
  -4  14   4       9084.44       9957.34       258.62 o                         
  -3  14   4       9740.88      10492.25       265.19 o                         
  -2  14   4        538.72        585.40        78.03 o                         
  -1  14   4        165.15        244.90        59.16 o                         
   0  14   4       1633.50       1536.80       108.83 o                         
   1  14   4        226.75        385.06        63.97 o                         
   2  14   4        502.29        626.80        77.16 o                         
   3  14   4        126.60        156.46        61.40 o                         
   4  14   4       1111.89       1143.32       103.53 o                         
  -3  15   4         44.76         93.12        56.63 o                         
  -2  15   4        212.31        252.01        67.53 o                         
  -1  15   4        509.40        553.00        79.35 o                         
   0  15   4        759.90        608.17        90.00 o                         
   1  15   4       1067.93       1031.81       103.19 o                         
   2  15   4        175.47        221.11        64.51 o                         
 -10   1   5         14.17         54.83        54.20 o                         
  -9   1   5       2918.06       3053.94       137.14 o                         
  -8   1   5       2435.11       2409.38       117.44 o                         
  -7   1   5       3157.85       3415.75       124.49 o                         
  -6   1   5        475.34        478.23        52.64 o                         
  -5   1   5       8096.49       8607.55       164.44 o                         
  -4   1   5       1884.14       2048.11        76.62 o                         
  -3   1   5      11625.50      13196.44       166.58 o                         
  -2   1   5       9720.04       9582.59       128.78 o                         
  -1   1   5       2154.38       2198.68        61.15 o                         
   0   1   5      24774.54      26234.73       198.78 o                         
   1   1   5        291.43        400.24        33.67 o                         
   2   1   5      19293.01      19759.30       191.63 o                         
   3   1   5      20239.59      20808.72       217.51 o                         
   4   1   5       8267.35       8448.57       153.68 o                         
   5   1   5         20.35         21.84        31.77 o                         
   6   1   5      13201.57      12782.14       226.71 o                         
   7   1   5       1096.98        930.72        80.56 o                         
   8   1   5        197.49        274.68        60.57 o                         
   9   1   5        120.12        158.70        52.30 o                         
  10   1   5       1248.99       1092.92       109.32 o                         
 -10   2   5       1147.10       1345.26       106.30 o                         
  -9   2   5         39.49         85.82        52.25 o                         
  -8   2   5       1068.96       1250.01        88.79 o                         
  -7   2   5       1547.95       1487.42        89.37 o                         
  -6   2   5       2478.57       2596.34       103.33 o                         
  -5   2   5      27423.50      28749.82       310.04 o                         
  -4   2   5       8627.88       9052.55       158.26 o                         
  -3   2   5        829.16        754.27        48.89 o                         
  -2   2   5      17016.56      15329.35       166.48 o                         
  -1   2   5      58672.25      61775.43       329.70 o                         
   0   2   5        992.80       1107.03        48.02 o                         
   1   2   5       6833.35       7854.46       116.52 o                         
   2   2   5      38015.14      39254.28       280.81 o                         
   3   2   5       2615.93       2652.09        83.24 o                         
   4   2   5      15834.53      15911.10       214.25 o                         
   5   2   5        171.69        184.38        43.54 o                         
   6   2   5       5662.56       5290.47       151.01 o                         
   7   2   5      12180.06      12004.09       243.49 o                         
   8   2   5      11128.17      10551.26       245.68 o                         
   9   2   5        557.66        596.84        75.21 o                         
 -10   3   5        485.08        432.98        79.74 o                         
  -9   3   5       4944.70       5088.77       180.98 o                         
  -8   3   5         72.79          9.10        47.38 o                         
  -7   3   5       7769.88       8311.76       196.50 o                         
  -6   3   5      11572.42      11582.10       213.77 o                         
  -5   3   5      19615.52      20254.02       269.08 o                         
  -4   3   5        782.77        813.08        54.54 o                         
  -3   3   5       2271.79       2307.85        79.30 o                         
  -2   3   5      13311.84      12457.02       158.21 o                         
  -1   3   5        111.75        266.21        31.38 o                         
   0   3   5      29753.93      29989.56       230.75 o                         
   1   3   5      12233.51      13807.29       161.61 o                         
   2   3   5      18489.82      19159.88       202.19 o                         
   3   3   5      12950.31      13349.59       183.51 o                         
   4   3   5      12977.89      12923.81       195.91 o                         
   5   3   5       2706.48       2681.58       102.31 o                         
   6   3   5          8.12        -38.00        38.00 o                         
   7   3   5       3710.85       3546.76       138.65 o                         
   8   3   5       2636.97       2707.02       132.86 o                         
   9   3   5         12.53         33.76        52.40 o                         
 -10   4   5       1083.94       1029.09       100.95 o                         
  -9   4   5        198.66        300.70        67.28 o                         
  -8   4   5      11613.20      11532.91       254.54 o                         
  -7   4   5       1405.55       1319.62        90.68 o                         
  -6   4   5       7319.24       6954.05       173.05 o                         
  -5   4   5        791.31        673.60        56.97 o                         
  -4   4   5       3299.60       3357.86       103.28 o                         
  -3   4   5      54159.75      55155.50       418.44 o                         
  -2   4   5      26173.85      23312.87       228.75 o                         
  -1   4   5       4137.16       4004.99        92.19 o                         
   0   4   5          4.57         49.48        29.14 o                         
   1   4   5      51856.84      52922.87       336.56 o                         
   2   4   5        542.59        610.55        45.39 o                         
   3   4   5      22367.76      21954.38       243.30 o                         
   4   4   5       2672.21       2727.60        95.79 o                         
   5   4   5        230.32        261.59        45.49 o                         
   6   4   5       6604.64       6384.89       169.98 o                         
   7   4   5       1006.38        952.47        83.73 o                         
   8   4   5        825.36        775.04        83.34 o                         
   9   4   5       1128.10       1190.70       103.62 o                         
  -9   5   5        605.31        550.91        76.67 o                         
  -8   5   5       6772.47       6796.18       196.98 o                         
  -7   5   5       6481.96       6331.67       181.56 o                         
  -6   5   5        615.77        442.28        62.56 o                         
  -5   5   5       1102.45       1035.70        71.37 o                         
  -4   5   5       5216.51       5178.62       133.54 o                         
  -3   5   5       1120.07       1166.67        63.78 o                         
  -2   5   5      10038.72       9179.63       152.42 o                         
  -1   5   5       1020.50       1117.19        56.77 o                         
   0   5   5        889.12        807.63        50.74 o                         
   1   5   5       9651.02       9863.79       153.73 o                         
   2   5   5      39462.42      39784.03       323.62 o                         
   3   5   5         59.48        108.44        31.33 o                         
   4   5   5       1586.60       1575.23        77.69 o                         
   5   5   5      33961.82      33025.31       363.32 o                         
   6   5   5       5822.88       5907.40       168.47 o                         
   7   5   5        290.96        264.17        55.17 o                         
   8   5   5       2840.93       2997.85       143.66 o                         
   9   5   5        591.82        504.25        86.84 o                         
  -9   6   5          4.03        -50.60        55.41 o                         
  -8   6   5         10.90        -20.04        49.82 o                         
  -7   6   5       1828.14       1857.93       108.15 o                         
  -6   6   5       3012.98       3115.87       126.54 o                         
  -5   6   5       3787.69       3981.11       129.51 o                         
  -4   6   5       7326.83       7399.09       163.07 o                         
  -3   6   5       1127.36       1023.01        62.61 o                         
  -2   6   5       6567.85       6333.47       134.57 o                         
  -1   6   5      12775.39      12282.66       179.18 o                         
   0   6   5       9179.33       8652.41       150.57 o                         
   1   6   5        849.49        918.80        56.97 o                         
   2   6   5        270.05        252.54        40.09 o                         
   3   6   5        657.44        643.69        55.90 o                         
   4   6   5         28.31         74.97        38.48 o                         
   5   6   5       2904.57       2959.90       115.69 o                         
   6   6   5       2175.13       2209.57       107.71 o                         
   7   6   5        259.88        237.95        61.40 o                         
   8   6   5        613.58        483.34        71.17 o                         
   9   6   5       2721.41       2408.70       143.76 o                         
  -9   7   5        181.83         82.27        64.41 o                         
  -8   7   5        359.03        347.65        64.70 o                         
  -7   7   5       2420.09       2697.68       125.03 o                         
  -6   7   5        501.37        570.18        69.37 o                         
  -5   7   5         66.80        191.05        45.10 o                         
  -4   7   5        110.38        108.93        42.18 o                         
  -3   7   5       2167.37       2184.08        89.42 o                         
  -2   7   5       9344.69       8780.16       165.36 o                         
  -1   7   5         35.86         87.47        32.69 o                         
   0   7   5        954.05        904.59        57.02 o                         
   1   7   5        608.02        510.73        52.54 o                         
   2   7   5      11274.93      11166.14       190.03 o                         
   3   7   5         49.39         73.12        35.95 o                         
   4   7   5         58.34         73.75        37.90 o                         
   5   7   5         12.61        176.36        44.86 o                         
   6   7   5       2206.04       2160.29       109.12 o                         
   7   7   5         53.29        -25.93        50.40 o                         
   8   7   5          2.37        -51.86        51.86 o                         
  -8   8   5        928.88        764.92        83.97 o                         
  -7   8   5          0.84        -31.77        52.06 o                         
  -6   8   5       5129.60       5396.04       171.98 o                         
  -5   8   5        428.36        534.86        61.01 o                         
  -4   8   5       1354.56       1396.30        90.29 o                         
  -3   8   5       7050.83       6865.02       163.22 o                         
  -2   8   5      10588.60       9873.81       185.55 o                         
  -1   8   5       5755.05       5400.08       135.54 o                         
   0   8   5       1789.17       1594.74        79.40 o                         
   1   8   5       4934.30       4769.62       130.72 o                         
   2   8   5        603.95        666.40        57.60 o                         
   3   8   5        759.64        860.32        66.31 o                         
   4   8   5        240.96        315.64        55.07 o                         
   5   8   5        365.51        332.42        61.40 o                         
   6   8   5       3652.32       3740.73       144.39 o                         
   7   8   5        145.67        226.46        58.09 o                         
   8   8   5         56.70         44.61        52.40 o                         
  -8   9   5       2756.26       2736.94       151.79 o                         
  -7   9   5        727.66        616.73        84.21 o                         
  -6   9   5         55.20         79.30        48.99 o                         
  -5   9   5        894.51        916.90        77.99 o                         
  -4   9   5       3342.68       3094.61       122.45 o                         
  -3   9   5       3234.11       3117.38       116.86 o                         
  -2   9   5        240.78        157.24        47.24 o                         
  -1   9   5          5.96        176.79        41.35 o                         
   0   9   5        802.64        856.28        63.83 o                         
   1   9   5      13475.66      12998.63       225.39 o                         
   2   9   5       2935.92       2955.86       114.47 o                         
   3   9   5         22.51        138.07        42.71 o                         
   4   9   5        727.49        822.28        74.48 o                         
   5   9   5      30250.19      29751.62       397.08 o                         
   6   9   5        156.37        222.04        62.27 o                         
   7   9   5        607.59        693.41        81.54 o                         
   8   9   5       2517.37       2559.56       142.79 o                         
  -8  10   5       2061.14       2281.19       139.53 o                         
  -7  10   5        138.39        142.06        57.84 o                         
  -6  10   5        528.11        645.97        73.70 o                         
  -5  10   5        139.78        126.73        56.73 o                         
  -4  10   5        268.67        273.80        55.27 o                         
  -3  10   5       2110.58       2152.12       106.98 o                         
  -2  10   5       1374.65       1471.70        86.89 o                         
  -1  10   5        170.54        139.67        44.76 o                         
   0  10   5       2415.69       2415.41       106.49 o                         
   1  10   5       5047.32       5150.11       152.71 o                         
   2  10   5       2487.23       2483.38       110.14 o                         
   3  10   5       2264.75       2144.38       107.86 o                         
   4  10   5       1831.85       1980.43       106.49 o                         
   5  10   5        145.23        153.34        60.67 o                         
   6  10   5       3888.14       4323.12       167.74 o                         
   7  10   5        915.85       1143.71        99.10 o                         
  -7  11   5       1122.73       1149.55       101.29 o                         
  -6  11   5       4918.67       4658.75       180.05 o                         
  -5  11   5       5221.60       5139.90       177.57 o                         
  -4  11   5        216.84        261.30        59.06 o                         
  -3  11   5       1931.96       2179.95       107.91 o                         
  -2  11   5       2447.29       2658.90       118.07 o                         
  -1  11   5        168.70        292.58        54.68 o                         
   0  11   5       8549.89       8455.77       202.14 o                         
   1  11   5       9048.48       8798.21       205.06 o                         
   2  11   5        902.24       1079.10        82.56 o                         
   3  11   5       5112.24       4935.71       164.92 o                         
   4  11   5       3013.98       3184.18       140.45 o                         
   5  11   5         67.90        -40.04        54.24 o                         
   6  11   5          0.85        136.85        57.11 o                         
  -6  12   5         10.47        105.86        61.79 o                         
  -5  12   5       2720.93       2381.41       136.66 o                         
  -4  12   5       3488.81       3725.02       150.38 o                         
  -3  12   5       1029.39        797.27        86.79 o                         
  -2  12   5        804.02        801.89        77.74 o                         
  -1  12   5       8111.33       8536.57       210.80 o                         
   0  12   5        806.44        899.53        83.24 o                         
   1  12   5        424.07        385.11        63.68 o                         
   2  12   5       1657.13       1495.59        97.83 o                         
   3  12   5       3574.44       3196.34       143.47 o                         
   4  12   5        810.79        705.08        82.61 o                         
   5  12   5        558.42        571.59        83.09 o                         
   6  12   5        252.81        170.27        67.96 o                         
  -5  13   5        833.49       1000.53        95.06 o                         
  -4  13   5        444.39        467.09        80.13 o                         
  -3  13   5         62.75         50.35        62.03 o                         
  -2  13   5         49.64        139.19        49.82 o                         
  -1  13   5         64.49         61.88        50.35 o                         
   0  13   5        689.55        762.68        82.51 o                         
   1  13   5        738.94        940.45        80.76 o                         
   2  13   5        146.52        242.13        60.28 o                         
   3  13   5        554.45        593.53        78.62 o                         
   4  13   5        641.88        637.41        86.99 o                         
   5  13   5        159.03        106.49        67.82 o                         
  -4  14   5        840.13        910.14        99.25 o                         
  -3  14   5        426.15        440.77        78.13 o                         
  -2  14   5         49.21        -55.51        55.51 o                         
  -1  14   5       1125.13       1157.77        96.38 o                         
   0  14   5        121.41          5.64        58.91 o                         
   1  14   5       1390.49       1471.75       103.82 o                         
   2  14   5         44.93         72.73        56.82 o                         
   3  14   5       2195.09       2158.59       130.58 o                         
   4  14   5          2.23         96.47        56.68 o                         
  -2  15   5        500.33        729.99        84.46 o                         
  -1  15   5         21.24        214.16        55.61 o                         
   0  15   5       1844.40       1930.62       126.98 o                         
   1  15   5       2030.02       1910.23       132.04 o                         
   2  15   5          8.43        -58.48        58.48 o                         
 -10   0   6       2352.53       2095.69       133.79 o                         
  -9   0   6        225.79        275.26        65.58 o                         
  -8   0   6         59.94        -26.08        46.75 o                         
  -7   0   6       1408.86       1447.14        88.15 o                         
  -6   0   6       3626.11       3736.20       121.48 o                         
  -5   0   6      34883.29      35803.41       336.41 o                         
  -4   0   6       6747.32       7142.42       137.97 o                         
  -3   0   6        888.25        596.45        46.27 o                         
  -2   0   6      19779.05      17183.68       181.03 o                         
  -1   0   6       1180.86       1509.31        55.22 o                         
   0   0   6          1.69         -8.12        26.08 o                         
   1   0   6     153136.66     149761.64       679.64 o                         
   2   0   6      15274.32      15151.00       177.28 o                         
   3   0   6      13899.44      14000.77       185.60 o                         
   4   0   6       1104.26       1344.44        67.33 o                         
   5   0   6        449.14        441.45        52.01 o                         
   6   0   6      34718.98      34392.27       381.85 o                         
   7   0   6      18628.83      18598.76       310.43 o                         
   8   0   6         11.98        161.18        45.93 o                         
   9   0   6         28.16         58.19        58.19 o                         
 -10   1   6       1482.84       1712.18       118.71 o                         
  -9   1   6       2897.00       3028.55       140.35 o                         
  -8   1   6       4666.77       4719.51       162.39 o                         
  -7   1   6      14049.20      14779.41       253.27 o                         
  -6   1   6       6277.81       6423.33       158.06 o                         
  -5   1   6       5166.57       5682.93       136.71 o                         
  -4   1   6      11140.13      11512.53       176.70 o                         
  -3   1   6       5426.74       5754.59       115.45 o                         
  -2   1   6       2177.45       2219.16        70.15 o                         
  -1   1   6      34990.36      36565.65       269.03 o                         
   0   1   6       9611.78       9669.00       130.48 o                         
   1   1   6      22490.11      22918.08       212.89 o                         
   2   1   6      31584.90      31331.18       257.31 o                         
   3   1   6      23284.76      23568.57       243.64 o                         
   4   1   6        442.52        455.70        46.95 o                         
   5   1   6       8251.60       8844.19       179.76 o                         
   6   1   6      15535.71      15170.51       252.98 o                         
   7   1   6        816.11        979.66        83.68 o                         
   8   1   6        659.85        680.80        75.21 o                         
   9   1   6        350.08        255.85        71.81 o                         
 -10   2   6         65.30         49.82        56.73 o                         
  -9   2   6         21.79        -40.72        47.19 o                         
  -8   2   6          1.63        -45.20        45.20 o                         
  -7   2   6       2886.12       3217.16       125.81 o                         
  -6   2   6       1086.06       1186.37        75.65 o                         
  -5   2   6       5783.26       5782.41       141.96 o                         
  -4   2   6       1813.89       1950.81        78.37 o                         
  -3   2   6      40100.18      41127.20       316.03 o                         
  -2   2   6         16.98         70.64        30.65 o                         
  -1   2   6       1266.92       1393.96        55.56 o                         
   0   2   6      19491.30      20791.30       197.03 o                         
   1   2   6       5841.50       6018.46       110.34 o                         
   2   2   6      38345.41      39600.28       300.22 o                         
   3   2   6       2159.07       2403.10        82.61 o                         
   4   2   6        226.32        172.03        40.38 o                         
   5   2   6         50.94         80.61        38.00 o                         
   6   2   6       1536.51       1612.55        92.09 o                         
   7   2   6        342.59        189.49        63.20 o                         
   8   2   6        518.72        538.12        77.01 o                         
   9   2   6       1054.85        766.43        94.87 o                         
 -10   3   6        476.22        572.07        78.33 o                         
  -9   3   6         30.59         31.33        51.81 o                         
  -8   3   6       1767.38       1719.23       105.23 o                         
  -7   3   6       2601.35       2672.14       115.88 o                         
  -6   3   6       1037.95       1105.57        73.90 o                         
  -5   3   6       6000.05       6189.27       148.97 o                         
  -4   3   6      34725.73      34174.61       331.45 o                         
  -3   3   6       8278.63       7935.51       147.90 o                         
  -2   3   6      21716.67      21921.92       219.46 o                         
  -1   3   6       8701.15       9390.67       138.70 o                         
   0   3   6       4029.12       4020.61        91.36 o                         
   1   3   6      32860.32      34906.50       271.61 o                         
   2   3   6      38153.00      40574.88       313.84 o                         
   3   3   6       2883.28       3363.21        99.34 o                         
   4   3   6         21.62         77.65        34.54 o                         
   5   3   6       1666.28       1870.83        88.74 o                         
   6   3   6      10549.58      10281.93       214.64 o                         
   7   3   6       1666.27       1741.17       104.06 o                         
   8   3   6        641.59        721.43        81.15 o                         
   9   3   6         65.22        -34.69        59.26 o                         
  -9   4   6       1710.97       1945.80       115.84 o                         
  -8   4   6        625.07        538.07        72.93 o                         
  -7   4   6        775.17        930.67        77.60 o                         
  -6   4   6        141.37        221.55        47.00 o                         
  -5   4   6       1164.34       1148.23        71.22 o                         
  -4   4   6       6746.32       7309.68       151.88 o                         
  -3   4   6       7023.78       6995.16       144.78 o                         
  -2   4   6      44883.25      41695.67       315.93 o                         
  -1   4   6      33145.32      34801.37       279.44 o                         
   0   4   6       2383.13       2334.75        76.09 o                         
   1   4   6        126.12        174.94        33.71 o                         
   2   4   6        435.42        576.01        45.88 o                         
   3   4   6       2794.43       2886.49        96.13 o                         
   4   4   6        808.98        892.92        61.98 o                         
   5   4   6          3.24         36.05        36.05 o                         
   6   4   6        620.97        418.58        63.44 o                         
   7   4   6        550.94        439.79        69.62 o                         
   8   4   6       1778.21       1391.77       106.74 o                         
   9   4   6       2996.40       3268.24       158.16 o                         
  -9   5   6         65.88         49.82        64.46 o                         
  -8   5   6       3773.67       3459.14       149.60 o                         
  -7   5   6        893.08        898.07        80.17 o                         
  -6   5   6      11339.24      10857.75       225.05 o                         
  -5   5   6        119.69        248.36        43.74 o                         
  -4   5   6       1386.30       1227.92        76.14 o                         
  -3   5   6       9959.82       9898.33       174.31 o                         
  -2   5   6      11871.11      10593.05       168.52 o                         
  -1   5   6      31248.22      31393.35       280.32 o                         
   0   5   6       9497.17       9243.12       151.88 o                         
   1   5   6        982.84       1005.01        58.19 o                         
   2   5   6        270.58        428.26        41.84 o                         
   3   5   6        301.22        343.27        44.66 o                         
   4   5   6       7668.82       7561.34       165.17 o                         
   5   5   6         50.17         25.10        47.87 o                         
   6   5   6        284.27        406.18        57.41 o                         
   7   5   6       1498.95       1418.53        97.69 o                         
   8   5   6        169.31        236.29        56.19 o                         
   9   5   6       1433.23       1441.49       114.04 o                         
  -9   6   6       1658.12       1684.40       114.57 o                         
  -8   6   6          1.82         12.36        52.25 o                         
  -7   6   6       9491.17       9879.99       231.72 o                         
  -6   6   6       7675.77       7798.27       193.82 o                         
  -5   6   6        277.64        262.12        50.26 o                         
  -4   6   6      21117.08      22070.70       292.24 o                         
  -3   6   6      16054.64      15213.95       222.48 o                         
  -2   6   6      19457.00      18038.12       231.14 o                         
  -1   6   6       1150.07       1209.48        66.16 o                         
   0   6   6      35950.84      34883.49       312.57 o                         
   1   6   6        299.94        314.42        40.43 o                         
   2   6   6       3090.64       3183.88       104.01 o                         
   3   6   6      21833.54      21320.42       275.60 o                         
   4   6   6        134.12        196.79        44.08 o                         
   5   6   6       8207.73       8304.56       194.31 o                         
   6   6   6       1625.04       1505.52        97.40 o                         
   7   6   6         49.87         58.82        51.08 o                         
   8   6   6       2041.90       1795.95       119.14 o                         
   9   6   6        662.73        788.03        87.86 o                         
  -9   7   6        469.28        599.07        81.68 o                         
  -8   7   6       5038.77       4750.36       177.23 o                         
  -7   7   6       3856.14       4019.20       154.90 o                         
  -6   7   6        398.95        407.39        63.54 o                         
  -5   7   6        269.65        280.56        49.28 o                         
  -4   7   6       2031.64       2163.31        95.16 o                         
  -3   7   6       5786.45       5548.80       142.50 o                         
  -2   7   6        373.28        491.90        49.87 o                         
  -1   7   6       8299.79       7500.14       154.22 o                         
   0   7   6        921.67        805.01        58.33 o                         
   1   7   6      29843.39      28630.10       302.70 o                         
   2   7   6        670.08        643.83        55.61 o                         
   3   7   6      19400.48      19201.04       268.79 o                         
   4   7   6      46231.31      45395.24       438.58 o                         
   5   7   6       4769.47       5130.22       158.84 o                         
   6   7   6       1213.13       1257.65        93.31 o                         
   7   7   6       2231.85       2017.90       117.15 o                         
   8   7   6         13.92        -52.64        52.64 o                         
  -8   8   6        322.38        443.93        74.24 o                         
  -7   8   6        214.95        337.43        59.99 o                         
  -6   8   6       6442.23       6043.03       190.90 o                         
  -5   8   6       3348.62       3235.40       131.21 o                         
  -4   8   6       7208.56       6971.07       176.74 o                         
  -3   8   6          6.26         40.09        36.54 o                         
  -2   8   6       8718.40       8024.78       173.68 o                         
  -1   8   6        230.49        245.68        43.83 o                         
   0   8   6      15827.23      14610.55       225.78 o                         
   1   8   6       7949.14       7852.46       169.20 o                         
   2   8   6          8.66         60.23        37.27 o                         
   3   8   6      23598.54      23389.64       311.46 o                         
   4   8   6         32.04         85.09        46.02 o                         
   5   8   6      13174.38      13204.03       258.09 o                         
   6   8   6        267.85        311.80        57.65 o                         
   7   8   6        105.99         60.81        61.83 o                         
   8   8   6       1773.17       1550.61       121.33 o                         
  -8   9   6        129.55        271.32        64.41 o                         
  -7   9   6          1.56        -48.31        48.31 o                         
  -6   9   6        600.41        637.56        74.53 o                         
  -5   9   6          1.97         47.97        47.43 o                         
  -4   9   6          5.44         60.47        44.61 o                         
  -3   9   6       2467.86       2591.67       111.12 o                         
  -2   9   6         68.66        137.82        42.96 o                         
  -1   9   6      12852.20      11970.42       217.17 o                         
   0   9   6       2059.08       2239.11        98.08 o                         
   1   9   6       2024.59       2017.85        95.79 o                         
   2   9   6       1034.27       1133.39        74.77 o                         
   3   9   6         70.82        113.16        46.02 o                         
   4   9   6       3504.59       3440.61       134.91 o                         
   5   9   6        135.45        106.64        53.76 o                         
   6   9   6       1252.87       1349.30        98.90 o                         
   7   9   6        160.88        296.47        64.61 o                         
  -7  10   6       1618.27       1540.64       116.03 o                         
  -6  10   6         63.09        190.61        55.56 o                         
  -5  10   6        737.13        901.87        76.62 o                         
  -4  10   6       8624.01       7875.08       201.46 o                         
  -3  10   6        272.91        394.79        59.06 o                         
  -2  10   6       9889.61       9785.66       208.85 o                         
  -1  10   6      13486.09      12617.07       235.32 o                         
   0  10   6       4711.28       4271.60       141.23 o                         
   1  10   6        868.24        974.94        77.01 o                         
   2  10   6        213.27        276.96        55.95 o                         
   3  10   6        440.09        532.81        65.04 o                         
   4  10   6         54.21         49.91        50.89 o                         
   5  10   6       1547.40       1551.93       101.73 o                         
   6  10   6         51.87         91.56        48.60 o                         
   7  10   6         75.50        153.39        57.60 o                         
  -7  11   6         61.15        164.14        61.35 o                         
  -6  11   6        142.92        133.98        62.86 o                         
  -5  11   6        404.97        491.46        76.14 o                         
  -4  11   6       3494.96       3532.99       145.32 o                         
  -3  11   6        655.28        596.59        76.33 o                         
  -2  11   6         48.58         87.08        48.99 o                         
  -1  11   6        587.68        469.76        64.90 o                         
   0  11   6       8965.96       8877.22       207.59 o                         
   1  11   6       6157.86       6254.46       176.79 o                         
   2  11   6         41.17          5.21        43.93 o                         
   3  11   6        779.31        697.69        78.08 o                         
   4  11   6       2048.02       2249.71       119.82 o                         
   5  11   6         74.91        145.66        57.31 o                         
   6  11   6         64.60         26.17        57.21 o                         
  -6  12   6       1223.43       1226.95       103.92 o                         
  -5  12   6        826.61        969.74        96.91 o                         
  -4  12   6        223.05        185.40        59.60 o                         
  -3  12   6       5108.10       5229.56       174.70 o                         
  -2  12   6       2755.07       2963.94       133.49 o                         
  -1  12   6          1.46         53.03        48.16 o                         
   0  12   6       2909.45       2974.79       129.60 o                         
   1  12   6       1358.55       1368.03        92.14 o                         
   2  12   6       4869.64       4944.57       167.55 o                         
   3  12   6        272.98        297.83        63.00 o                         
   4  12   6        400.65        536.75        71.13 o                         
   5  12   6         45.33         13.91        56.73 o                         
  -5  13   6        717.92        793.38        98.76 o                         
  -4  13   6       5317.03       5364.80       194.65 o                         
  -3  13   6         30.03        -48.65        52.64 o                         
  -2  13   6        595.90        623.93        74.92 o                         
  -1  13   6       7835.90       8334.14       227.19 o                         
   0  13   6         80.41         55.12        49.82 o                         
   1  13   6       1989.33       1928.23       122.40 o                         
   2  13   6       1557.38       1574.94       105.72 o                         
   3  13   6       6337.67       6374.68       206.08 o                         
   4  13   6        392.50        286.50        75.60 o                         
  -4  14   6        276.60        308.63        76.67 o                         
  -3  14   6        919.72       1041.98        96.28 o                         
  -2  14   6       1968.03       2209.96       130.97 o                         
  -1  14   6       2937.89       2974.54       146.92 o                         
   0  14   6         72.45        143.13        56.68 o                         
   1  14   6       3080.65       3305.02       152.86 o                         
   2  14   6       3042.53       2860.61       146.29 o                         
   3  14   6         53.02        115.98        59.55 o                         
  -1  15   6        227.77        313.84        66.75 o                         
   0  15   6        660.13        730.48        90.25 o                         
   1  15   6       1970.13       2057.93       135.29 o                         
 -10   1   7        998.49        982.09       102.02 o                         
  -9   1   7        875.28        944.88        91.17 o                         
  -8   1   7       1919.40       1980.14       111.12 o                         
  -7   1   7       3985.90       4411.27       144.78 o                         
  -6   1   7         67.15         88.69        43.64 o                         
  -5   1   7        655.01        625.98        55.66 o                         
  -4   1   7       4975.47       4787.28       120.26 o                         
  -3   1   7       1808.50       1745.65        70.44 o                         
  -2   1   7      14453.41      14094.42       176.60 o                         
  -1   1   7       2637.31       2772.55        78.37 o                         
   0   1   7        436.97        577.52        43.59 o                         
   1   1   7      24394.12      24695.01       233.37 o                         
   2   1   7      38613.89      39887.70       312.23 o                         
   3   1   7         41.66         83.19        34.49 o                         
   4   1   7       9005.57       9041.85       173.19 o                         
   5   1   7      11665.78      11743.76       212.45 o                         
   6   1   7       3536.87       3648.44       131.94 o                         
   7   1   7       1141.33       1298.85        90.39 o                         
   8   1   7       1267.15       1362.39       102.31 o                         
   9   1   7        120.18        174.70        66.21 o                         
 -10   2   7        280.70        298.27        73.02 o                         
  -9   2   7          1.36         56.63        53.32 o                         
  -8   2   7        569.57        631.52        74.48 o                         
  -7   2   7       6979.35       7458.35       189.44 o                         
  -6   2   7       9502.70      10223.99       204.23 o                         
  -5   2   7        533.27        599.71        55.41 o                         
  -4   2   7       8716.27       9485.92       169.16 o                         
  -3   2   7      93963.96      87730.41       481.05 o                         
  -2   2   7       5772.43       6268.08       123.86 o                         
  -1   2   7       2130.30       2059.59        70.10 o                         
   0   2   7      14586.94      14211.81       177.04 o                         
   1   2   7      27151.66      27361.07       249.91 o                         
   2   2   7      32351.83      32652.60       293.02 o                         
   3   2   7       4319.64       4013.56       110.92 o                         
   4   2   7       4045.47       4298.98       120.12 o                         
   5   2   7         21.50          0.00        34.20 o                         
   6   2   7      17031.45      16321.51       275.21 o                         
   7   2   7       3321.13       3047.66       133.79 o                         
   8   2   7        312.11        296.76        65.34 o                         
   9   2   7       2973.78       2661.04       145.27 o                         
  -9   3   7        639.81        689.80        82.70 o                         
  -8   3   7        951.89       1065.58        86.01 o                         
  -7   3   7      12290.57      12226.90       240.57 o                         
  -6   3   7        174.13        115.69        45.97 o                         
  -5   3   7      17047.72      17472.76       257.99 o                         
  -4   3   7       6069.92       6487.64       145.90 o                         
  -3   3   7       5031.63       5052.76       123.67 o                         
  -2   3   7       7881.76       8210.33       142.30 o                         
  -1   3   7       1704.76       1941.47        71.03 o                         
   0   3   7       4215.65       4290.08       101.19 o                         
   1   3   7      10074.54      10483.54       159.91 o                         
   2   3   7       2017.80       1899.63        76.23 o                         
   3   3   7       3222.89       3548.12       105.86 o                         
   4   3   7       4074.55       4459.24       125.81 o                         
   5   3   7       7019.19       6553.95       167.26 o                         
   6   3   7          0.17        -37.70        43.98 o                         
   7   3   7        267.78        457.06        60.33 o                         
   8   3   7        949.78        860.61        94.14 o                         
   9   3   7        576.59        544.20        82.02 o                         
  -9   4   7        278.67        383.26        69.33 o                         
  -8   4   7       4234.20       4320.15       159.86 o                         
  -7   4   7       5376.58       5564.41       171.83 o                         
  -6   4   7       6054.20       5990.15       165.51 o                         
  -5   4   7       3951.94       4033.80       126.25 o                         
  -4   4   7      11239.04      11130.43       201.90 o                         
  -3   4   7        539.26        500.51        47.63 o                         
  -2   4   7       1319.58       1276.18        66.26 o                         
  -1   4   7      27774.51      29163.25       270.78 o                         
   0   4   7        103.62        138.65        33.67 o                         
   1   4   7       1864.71       2084.50        77.79 o                         
   2   4   7       2117.74       2229.33        83.68 o                         
   3   4   7       2266.13       2435.26        91.17 o                         
   4   4   7       4223.81       4222.56       125.13 o                         
   5   4   7        146.04        165.99        42.28 o                         
   6   4   7        708.31        537.19        65.34 o                         
   7   4   7       4032.37       3730.85       154.61 o                         
   8   4   7        913.18        914.13        95.89 o                         
   9   4   7         51.79        127.56        54.10 o                         
  -9   5   7       5194.96       5385.82       193.97 o                         
  -8   5   7       2896.77       2899.28       136.17 o                         
  -7   5   7         58.57         89.13        50.45 o                         
  -6   5   7       9101.98       8738.28       208.80 o                         
  -5   5   7      15832.92      15408.94       254.49 o                         
  -4   5   7       6813.00       6773.94       160.79 o                         
  -3   5   7       3153.04       3036.43       101.24 o                         
  -2   5   7       2842.25       2595.71        90.44 o                         
  -1   5   7      12946.95      13455.16       191.58 o                         
   0   5   7      38959.16      39541.51       333.30 o                         
   1   5   7       2867.57       3094.47        95.99 o                         
   2   5   7       5403.90       5711.43       133.84 o                         
   3   5   7      16490.46      16407.23       237.31 o                         
   4   5   7       5945.60       6044.39       154.32 o                         
   5   5   7          3.28          2.38        43.54 o                         
   6   5   7       2013.15       2113.49       109.07 o                         
   7   5   7       2877.24       2743.21       137.92 o                         
   8   5   7         48.07         37.80        60.23 o                         
   9   5   7        310.74        230.75        72.83 o                         
  -9   6   7        257.33        219.22        67.87 o                         
  -8   6   7        730.33        573.97        82.22 o                         
  -7   6   7        137.74        294.33        57.55 o                         
  -6   6   7       2202.78       2296.41       112.38 o                         
  -5   6   7        530.24        628.36        65.58 o                         
  -4   6   7       3705.83       3600.18       122.35 o                         
  -3   6   7        486.86        477.25        52.54 o                         
  -2   6   7      15401.79      14426.60       215.76 o                         
  -1   6   7       7569.86       7499.90       152.81 o                         
   0   6   7          0.77         71.37        33.71 o                         
   1   6   7        156.39        111.70        37.65 o                         
   2   6   7       9396.18       8989.94       175.58 o                         
   3   6   7         34.76          0.00        39.16 o                         
   4   6   7       2162.44       2340.15       104.06 o                         
   5   6   7        997.10       1157.04        80.32 o                         
   6   6   7         81.88        102.80        43.40 o                         
   7   6   7       2443.80       2349.78       124.93 o                         
   8   6   7       1487.83       1435.80       112.77 o                         
  -9   7   7        388.32        355.24        72.34 o                         
  -8   7   7        110.40        -51.23        57.55 o                         
  -7   7   7        125.43        -55.22        55.22 o                         
  -6   7   7        296.43        208.37        63.97 o                         
  -5   7   7        110.28         17.90        45.63 o                         
  -4   7   7          1.06        163.61        40.72 o                         
  -3   7   7        437.74        445.05        50.06 o                         
  -2   7   7        411.50        388.27        49.96 o                         
  -1   7   7        554.94        599.17        53.61 o                         
   0   7   7       1073.85       1146.87        66.75 o                         
   1   7   7        333.18        306.93        50.16 o                         
   2   7   7        215.68        310.39        48.36 o                         
   3   7   7        613.51        603.45        62.17 o                         
   4   7   7        797.20        798.25        72.15 o                         
   5   7   7          3.22         43.69        46.36 o                         
   6   7   7        169.15        184.09        51.18 o                         
   7   7   7        681.16        591.63        81.25 o                         
   8   7   7         17.63        -57.31        57.31 o                         
  -8   8   7       3052.92       3032.49       152.76 o                         
  -7   8   7        906.07        793.33        89.13 o                         
  -6   8   7         40.32        196.35        54.20 o                         
  -5   8   7       1505.95       1606.51        93.89 o                         
  -4   8   7      12908.02      12015.86       231.67 o                         
  -3   8   7         10.58          6.81        41.26 o                         
  -2   8   7       5607.06       5333.08       146.58 o                         
  -1   8   7       7470.32       7754.48       169.54 o                         
   0   8   7        226.66        340.84        49.72 o                         
   1   8   7       1468.55       1343.85        81.49 o                         
   2   8   7       2951.30       2873.21       113.99 o                         
   3   8   7        128.75        150.96        46.27 o                         
   4   8   7       1927.98       2107.80       105.57 o                         
   5   8   7        449.05        453.71        65.58 o                         
   6   8   7        132.85         64.90        56.53 o                         
   7   8   7       3754.57       3288.19       156.51 o                         
   8   8   7       2122.68       2075.50       136.27 o                         
  -8   9   7        470.59        363.02        69.42 o                         
  -7   9   7        103.47        128.58        61.40 o                         
  -6   9   7      10824.98      10740.02       255.95 o                         
  -5   9   7       2843.51       2609.48       126.20 o                         
  -4   9   7      12243.38      12164.14       242.71 o                         
  -3   9   7          1.24         32.50        43.15 o                         
  -2   9   7      14733.25      14053.12       242.67 o                         
  -1   9   7      18948.76      17718.34       270.59 o                         
   0   9   7      25789.00      24580.10       317.29 o                         
   1   9   7        569.76        620.97        65.97 o                         
   2   9   7        253.99        153.05        50.11 o                         
   3   9   7      23580.26      23345.71       332.72 o                         
   4   9   7       3126.35       3603.20       138.70 o                         
   5   9   7        765.22        800.19        80.95 o                         
   6   9   7        216.28        255.80        56.04 o                         
   7   9   7       5238.49       5198.37       195.77 o                         
  -7  10   7          1.21        299.34        63.83 o                         
  -6  10   7       2591.64       2532.56       131.65 o                         
  -5  10   7       1595.56       1632.05       103.48 o                         
  -4  10   7        283.99        284.50        61.01 o                         
  -3  10   7       7164.33       6816.27       184.04 o                         
  -2  10   7        597.80        450.64        61.44 o                         
  -1  10   7       7471.43       7266.38       185.94 o                         
   0  10   7        756.40        623.35        68.64 o                         
   1  10   7       1133.39       1027.87        80.90 o                         
   2  10   7       9145.74       8940.12       212.36 o                         
   3  10   7        916.30        970.22        78.76 o                         
   4  10   7       2274.34       2125.36       116.22 o                         
   5  10   7          4.33        -29.73        47.58 o                         
   6  10   7        437.44        366.87        77.74 o                         
   7  10   7        668.67        627.34        88.20 o                         
  -6  11   7         16.22         95.26        57.75 o                         
  -5  11   7       4761.88       4617.45       170.27 o                         
  -4  11   7        835.71        741.96        82.51 o                         
  -3  11   7        898.12        870.59        83.09 o                         
  -2  11   7       1066.10       1055.94        86.11 o                         
  -1  11   7        148.56        178.79        50.50 o                         
   0  11   7         14.38        -42.08        42.08 o                         
   1  11   7       1624.11       1794.88       103.67 o                         
   2  11   7        162.90         89.56        54.24 o                         
   3  11   7       1268.70       1173.43        92.00 o                         
   4  11   7       1572.29       1560.39       108.05 o                         
   5  11   7       1452.83       1442.42       106.64 o                         
   6  11   7          6.02          9.44        59.40 o                         
  -6  12   7       5254.28       5687.35       203.26 o                         
  -5  12   7        319.43        263.15        73.70 o                         
  -4  12   7        889.57        913.79        89.66 o                         
  -3  12   7       5041.38       5042.69       176.31 o                         
  -2  12   7       7412.53       7735.26       208.61 o                         
  -1  12   7          3.35         24.81        45.58 o                         
   0  12   7        853.62       1025.10        87.33 o                         
   1  12   7        194.64        178.06        60.33 o                         
   2  12   7         19.08         18.39        52.69 o                         
   3  12   7        219.27        290.49        68.26 o                         
   4  12   7         54.47        148.33        59.89 o                         
   5  12   7        152.46        185.99        62.61 o                         
  -5  13   7          4.41         35.03        49.09 o                         
  -4  13   7          4.34         90.73        56.24 o                         
  -3  13   7         12.07        124.54        53.22 o                         
  -2  13   7         21.56        -24.18        47.82 o                         
  -1  13   7         88.38         43.54        53.56 o                         
   0  13   7        102.13        212.02        55.56 o                         
   1  13   7        248.52        279.25        66.84 o                         
   2  13   7        377.81        535.15        73.90 o                         
   3  13   7        955.98        779.42        90.98 o                         
   4  13   7        281.53        189.64        74.48 o                         
  -3  14   7          0.17         95.94        50.11 o                         
  -2  14   7        608.18        444.08        81.05 o                         
  -1  14   7        170.67        253.85        70.20 o                         
   0  14   7         90.93        124.64        59.26 o                         
   1  14   7          0.39         26.03        58.72 o                         
   2  14   7        212.73        237.61        68.89 o                         
   3  14   7         48.28        134.95        58.48 o                         
 -10   0   8        152.64        386.72        69.18 o                         
  -9   0   8         47.96        -52.25        52.25 o                         
  -8   0   8       8286.41       8261.12       213.91 o                         
  -7   0   8      32165.03      34550.34       402.19 o                         
  -6   0   8          3.11        -11.53        37.65 o                         
  -5   0   8        969.81       1028.89        66.99 o                         
  -4   0   8       8120.72       7414.32       151.69 o                         
  -3   0   8       5575.25       5095.33       119.19 o                         
  -2   0   8       5087.00       4579.79       107.91 o                         
  -1   0   8      31346.53      32493.08       276.96 o                         
   0   0   8      51856.83      51165.50       363.37 o                         
   1   0   8       5431.19       5995.11       121.92 o                         
   2   0   8      19745.14      20201.57       234.64 o                         
   3   0   8      13456.77      14404.32       207.35 o                         
   4   0   8       1290.79       1312.04        74.24 o                         
   5   0   8      27207.98      26584.28       328.09 o                         
   6   0   8       3130.61       3346.23       127.27 o                         
   7   0   8       1371.72       1433.95        95.60 o                         
   8   0   8       7627.71       7648.86       223.30 o                         
   9   0   8       2772.29       3115.14       154.51 o                         
  -9   1   8       1320.38       1191.53       101.53 o                         
  -8   1   8       8032.18       8533.90       217.71 o                         
  -7   1   8       2029.19       2254.19       110.48 o                         
  -6   1   8       3140.04       3624.94       126.54 o                         
  -5   1   8       5117.60       5130.60       140.40 o                         
  -4   1   8       3348.46       3437.45       107.91 o                         
  -3   1   8      10405.23       9764.45       163.95 o                         
  -2   1   8        573.53        435.90        47.58 o                         
  -1   1   8      16453.91      15835.25       199.85 o                         
   0   1   8      18541.27      18454.17       209.68 o                         
   1   1   8      79125.75      79318.53       464.46 o                         
   2   1   8       7670.86       7730.06       145.02 o                         
   3   1   8        227.59        210.75        41.94 o                         
   4   1   8      23226.37      23516.42       285.23 o                         
   5   1   8        266.44        423.69        50.45 o                         
   6   1   8       9985.41       9991.88       218.00 o                         
   7   1   8          6.85        -42.67        42.67 o                         
   8   1   8       1477.99       1591.04       108.44 o                         
   9   1   8        485.28        320.50        75.31 o                         
  -9   2   8        849.05        943.85        89.81 o                         
  -8   2   8       2009.73       2110.04       117.44 o                         
  -7   2   8       3518.58       3523.80       135.68 o                         
  -6   2   8         50.50        -32.55        42.03 o                         
  -5   2   8       7860.31       8258.78       176.55 o                         
  -4   2   8       2666.96       2783.84        99.83 o                         
  -3   2   8      16270.14      15893.05       211.82 o                         
  -2   2   8       1257.07       1356.02        64.90 o                         
  -1   2   8       1219.21       1495.93        66.02 o                         
   0   2   8      10865.96      10893.17       166.24 o                         
   1   2   8        836.22       1016.15        57.55 o                         
   2   2   8         20.96          0.00        33.08 o                         
   3   2   8         65.31        122.50        36.29 o                         
   4   2   8         13.91         -9.88        37.17 o                         
   5   2   8       3977.91       4008.40       134.47 o                         
   6   2   8       4158.54       3929.73       147.31 o                         
   7   2   8       2309.06       2226.16       119.19 o                         
   8   2   8          9.66         60.52        50.55 o                         
   9   2   8        198.73        146.29        67.19 o                         
  -9   3   8       1465.84       1455.07       107.52 o                         
  -8   3   8       2473.27       2836.87       132.04 o                         
  -7   3   8          2.50        -42.08        42.08 o                         
  -6   3   8      10433.07      10630.61       217.61 o                         
  -5   3   8       9482.50       9990.13       199.03 o                         
  -4   3   8         34.83         22.04        33.28 o                         
  -3   3   8      28499.48      29398.32       304.26 o                         
  -2   3   8      14400.32      13979.27       197.81 o                         
  -1   3   8        788.88        766.57        54.44 o                         
   0   3   8       8205.65       8591.84       151.15 o                         
   1   3   8      16546.56      17340.38       218.29 o                         
   2   3   8       5204.38       5141.75       124.40 o                         
   3   3   8        539.38        819.21        59.16 o                         
   4   3   8       9693.46       9867.58       191.14 o                         
   5   3   8      14301.60      14391.14       245.58 o                         
   6   3   8       3517.92       3525.02       139.24 o                         
   7   3   8          5.76        -12.41        44.95 o                         
   8   3   8        318.35        287.52        65.48 o                         
   9   3   8         14.89         49.57        56.68 o                         
  -9   4   8        263.42        336.02        66.21 o                         
  -8   4   8        158.69        263.05        62.03 o                         
  -7   4   8        160.55         51.28        56.53 o                         
  -6   4   8       2318.20       2438.47       114.13 o                         
  -5   4   8       5494.09       5482.29       152.71 o                         
  -3   4   8      13703.06      13392.60       206.23 o                         
  -2   4   8      13442.00      14382.96       203.70 o                         
  -1   4   8        462.12        471.61        48.02 o                         
   0   4   8        203.48        187.30        37.75 o                         
   1   4   8        925.93       1021.84        59.64 o                         
   2   4   8         64.56        139.14        34.74 o                         
   3   4   8       4652.22       4905.89       133.49 o                         
   4   4   8        687.53        624.66        60.03 o                         
   5   4   8       2035.63       1785.35        96.91 o                         
   6   4   8        897.15       1103.47        80.90 o                         
   7   4   8       2797.43       2573.67       129.65 o                         
   8   4   8       6034.38       6035.54       204.47 o                         
  -9   5   8       1407.56       1463.87       111.51 o                         
  -8   5   8        320.80        330.33        62.90 o                         
  -7   5   8       3015.57       2948.22       132.96 o                         
  -6   5   8        216.02        216.73        56.04 o                         
  -5   5   8       3904.60       4154.45       135.49 o                         
  -4   5   8       1292.18       1184.14        76.09 o                         
  -3   5   8        719.49        732.08        55.46 o                         
  -2   5   8       6958.09       7228.38       151.01 o                         
  -1   5   8       4056.65       4291.74       116.56 o                         
   0   5   8        424.56        496.52        47.58 o                         
   1   5   8          6.87        -14.55        30.26 o                         
   2   5   8       3453.70       3460.75       111.70 o                         
   3   5   8        292.53        322.06        48.75 o                         
   4   5   8       1358.21       1626.65        87.13 o                         
   5   5   8          0.03         95.69        41.94 o                         
   6   5   8        549.57        518.46        70.64 o                         
   7   5   8       3385.08       3233.70       144.49 o                         
   8   5   8         17.79         58.14        55.80 o                         
  -9   6   8       4357.63       4579.16       185.65 o                         
  -8   6   8        412.09        344.44        61.79 o                         
  -7   6   8          1.60         59.99        42.71 o                         
  -6   6   8       4784.99       4678.06       161.23 o                         
  -5   6   8       2974.67       3039.54       124.74 o                         
  -4   6   8       1954.36       1842.66        92.39 o                         
  -3   6   8       1644.17       1440.91        80.37 o                         
  -2   6   8      14941.63      14566.08       220.82 o                         
  -1   6   8      13614.64      13502.40       210.60 o                         
   0   6   8        223.36        541.42        49.53 o                         
   1   6   8       8425.17       8058.83       167.31 o                         
   2   6   8        539.13        538.99        56.24 o                         
   3   6   8      11450.85      11219.07       212.70 o                         
   4   6   8      13789.01      13649.52       248.75 o                         
   5   6   8         73.25         68.01        45.05 o                         
   6   6   8       3539.14       3414.48       141.18 o                         
   7   6   8       2668.57       2724.63       138.99 o                         
   8   6   8        491.51        366.58        78.57 o                         
  -8   7   8         33.70        -15.96        53.66 o                         
  -7   7   8       2460.71       2630.44       131.84 o                         
  -6   7   8        884.96        854.44        79.15 o                         
  -5   7   8      11503.49      12217.32       243.39 o                         
  -4   7   8       1641.82       1666.25        96.38 o                         
  -3   7   8       4325.67       4024.26       130.82 o                         
  -2   7   8          7.62          6.96        32.16 o                         
  -1   7   8       5078.48       4852.18       135.10 o                         
   0   7   8         95.66        100.90        39.70 o                         
   1   7   8        438.26        603.21        58.23 o                         
   2   7   8      27878.22      28090.62       337.82 o                         
   3   7   8      23565.47      23885.43       321.72 o                         
   4   7   8        401.25        457.75        62.37 o                         
   5   7   8        776.72        764.97        75.55 o                         
   6   7   8       4237.12       3943.65       160.59 o                         
   7   7   8         24.00         54.44        50.45 o                         
   8   7   8        386.51        571.00        83.34 o                         
  -8   8   8          5.43         -4.28        55.46 o                         
  -7   8   8       1194.17       1178.30       100.46 o                         
  -6   8   8       8928.83       9188.58       232.06 o                         
  -5   8   8        200.54        195.43        54.34 o                         
  -4   8   8       6051.06       6114.84       170.47 o                         
  -3   8   8         17.51         17.27        38.77 o                         
  -2   8   8      32723.37      29817.15       344.20 o                         
  -1   8   8       2451.23       2357.57       102.80 o                         
   0   8   8        161.16        209.88        47.43 o                         
   1   8   8       1610.50       1711.11        91.70 o                         
   2   8   8      12467.15      12622.23       230.06 o                         
   3   8   8      11967.97      12116.76       235.90 o                         
   4   8   8       7971.11       8086.17       202.43 o                         
   5   8   8        643.24        737.09        75.70 o                         
   6   8   8         21.71         39.75        55.41 o                         
   7   8   8       2963.46       2656.03       147.55 o                         
  -7   9   8         75.26        182.53        63.63 o                         
  -6   9   8        494.34        485.14        72.83 o                         
  -5   9   8       2254.74       2098.12       116.61 o                         
  -4   9   8       2700.33       2599.50       121.72 o                         
  -3   9   8       2882.14       2860.22       120.89 o                         
  -2   9   8       3905.85       3862.45       133.49 o                         
  -1   9   8        961.07        973.58        77.21 o                         
   0   9   8       3536.24       3370.94       125.32 o                         
   1   9   8        884.06        791.92        71.76 o                         
   2   9   8       1429.72       1656.77        94.28 o                         
   3   9   8        219.63        184.38        58.82 o                         
   4   9   8       2222.33       2406.90       120.26 o                         
   5   9   8        918.64        626.12        81.63 o                         
   6   9   8          0.64        -45.44        45.44 o                         
   7   9   8        400.88        267.53        72.44 o                         
  -7  10   8        127.65         -6.28        61.54 o                         
  -6  10   8       7909.36       7646.23       226.46 o                         
  -5  10   8       2605.38       2410.21       124.69 o                         
  -4  10   8       2572.86       2726.24       129.17 o                         
  -3  10   8       2421.92       2526.92       117.44 o                         
  -2  10   8      13168.17      12497.83       246.41 o                         
  -1  10   8        244.97        246.65        56.00 o                         
   0  10   8        892.29       1047.43        78.28 o                         
   1  10   8         13.26        107.76        43.01 o                         
   2  10   8       2066.66       2132.85       108.44 o                         
   3  10   8        200.86        167.94        56.58 o                         
   4  10   8        759.55        640.38        77.50 o                         
   5  10   8        196.42        155.83        57.84 o                         
   6  10   8          0.16        -23.06        58.38 o                         
  -6  11   8       1896.80       2142.20       127.61 o                         
  -5  11   8         75.16         75.55        58.57 o                         
  -4  11   8          4.06        -45.93        45.93 o                         
  -3  11   8         12.05         36.20        47.24 o                         
  -2  11   8       3069.04       3019.89       132.13 o                         
  -1  11   8       5222.32       4999.15       167.01 o                         
   0  11   8         52.50        -30.75        46.56 o                         
   1  11   8        263.24        317.25        60.96 o                         
   2  11   8        472.53        513.26        69.91 o                         
   3  11   8       1536.32       1891.65       113.26 o                         
   4  11   8          1.12         36.34        58.19 o                         
   5  11   8        882.72       1220.53       100.61 o                         
   6  11   8       2356.23       2341.46       143.86 o                         
  -5  12   8        525.09        627.63        79.88 o                         
  -4  12   8         78.90         33.42        53.08 o                         
  -3  12   8       1258.43       1206.17        98.08 o                         
  -2  12   8        831.22        885.57        84.89 o                         
  -1  12   8         18.12          7.35        51.86 o                         
   0  12   8       1936.45       2018.24       113.45 o                         
   1  12   8          3.42        -21.21        46.66 o                         
   2  12   8        289.05        429.87        72.63 o                         
   3  12   8         64.25        175.67        53.95 o                         
   4  12   8         11.38        151.84        55.75 o                         
   5  12   8       1878.90       1877.88       127.75 o                         
  -4  13   8        535.15        533.88        85.57 o                         
  -3  13   8          0.39         22.57        57.75 o                         
  -2  13   8         24.97        -49.23        49.23 o                         
  -1  13   8          0.68         55.75        50.60 o                         
   0  13   8        947.49        846.75        88.59 o                         
   1  13   8       6166.15       6727.87       206.52 o                         
   2  13   8       1352.65       1050.79       102.16 o                         
   3  13   8        461.08        302.26        71.08 o                         
   4  13   8       2028.91       2298.94       133.93 o                         
  -3  14   8         10.41        -50.21        50.21 o                         
  -2  14   8        345.47        557.43        82.07 o                         
  -1  14   8        332.43        243.64        69.08 o                         
   0  14   8       1141.76       1263.29       104.21 o                         
   1  14   8        231.22        227.29        62.90 o                         
   2  14   8         38.97        103.96        63.15 o                         
  -9   1   9       2620.73       3050.58       146.00 o                         
  -8   1   9       1315.04       1498.41       103.58 o                         
  -7   1   9        172.28        135.88        56.24 o                         
  -6   1   9       3124.39       3004.61       119.19 o                         
  -5   1   9       1961.01       2276.86        98.61 o                         
  -4   1   9       4883.36       4593.37       127.46 o                         
  -3   1   9      12312.54      10891.37       182.44 o                         
  -2   1   9       2456.09       2384.28        85.72 o                         
  -1   1   9       4954.26       5379.35       122.21 o                         
   0   1   9      36486.16      36907.85       329.89 o                         
   1   1   9       3499.64       3496.36       100.66 o                         
   2   1   9         36.99         98.27        30.84 o                         
   3   1   9       9577.03       9742.36       181.22 o                         
   4   1   9       6166.20       5981.34       156.07 o                         
   5   1   9          2.07        -13.91        41.21 o                         
   6   1   9       1125.88       1076.42        87.52 o                         
   7   1   9        270.51         90.34        57.31 o                         
   8   1   9          2.99         -6.81        53.95 o                         
   9   1   9        137.84        270.69        66.41 o                         
  -9   2   9       1773.12       1929.84       117.88 o                         
  -8   2   9       4242.46       4742.91       170.37 o                         
  -7   2   9        110.02        265.68        53.17 o                         
  -6   2   9       1518.58       1691.41        96.08 o                         
  -5   2   9      19877.38      20344.94       280.56 o                         
  -4   2   9      29937.85      28472.08       310.09 o                         
  -3   2   9       1184.97       1098.03        66.89 o                         
  -1   2   9      79963.42      76416.72       507.56 o                         
   0   2   9       2403.17       2482.65        88.88 o                         
   1   2   9       7908.59       8052.17       154.61 o                         
   2   2   9       3992.16       3944.33       114.67 o                         
   3   2   9       4192.91       4149.09       121.87 o                         
   4   2   9      21768.97      21384.83       292.29 o                         
   5   2   9       5015.00       5020.61       153.15 o                         
   6   2   9       1898.60       2117.09       110.87 o                         
   7   2   9       3355.07       3377.17       147.21 o                         
   8   2   9       3212.95       3256.62       155.05 o                         
  -9   3   9       2151.30       1880.41       123.23 o                         
  -8   3   9       1167.86       1358.79        98.37 o                         
  -7   3   9        283.84        331.01        58.48 o                         
  -6   3   9        245.10        293.89        56.97 o                         
  -5   3   9       1448.39       1670.29        89.13 o                         
  -4   3   9       1771.27       1779.12        86.21 o                         
  -3   3   9       6687.34       6976.08       155.68 o                         
  -1   3   9       4044.24       3627.91       107.08 o                         
   0   3   9      20994.62      21845.79       255.36 o                         
   1   3   9       9590.34       9740.80       170.57 o                         
   2   3   9         52.29         -3.06        33.86 o                         
   3   3   9      20328.10      20159.00       271.66 o                         
   4   3   9       2098.68       2010.26        97.54 o                         
   5   3   9       4279.45       4308.86       142.98 o                         
   6   3   9       5469.50       5107.40       167.84 o                         
   7   3   9       2076.80       1854.82       119.14 o                         
   8   3   9       1286.60       1339.13       106.88 o                         
  -9   4   9        721.84        784.62        86.45 o                         
  -8   4   9          6.40         29.53        53.71 o                         
  -7   4   9       1921.25       1929.89       115.84 o                         
  -6   4   9       2575.67       2794.88       120.36 o                         
  -5   4   9       4241.26       4598.81       143.27 o                         
  -4   4   9        918.21        974.70        70.79 o                         
  -3   4   9       7831.95       7860.44       166.19 o                         
  -2   4   9        145.79        197.81        38.63 o                         
  -1   4   9       1154.94       1212.98        65.73 o                         
   0   4   9       2243.82       2047.62        84.36 o                         
   1   4   9       2127.90       2144.77        86.21 o                         
   2   4   9      22395.74      22113.07       277.79 o                         
   3   4   9        165.98        161.81        44.81 o                         
   4   4   9       3564.89       3580.38       126.64 o                         
   5   4   9       1993.18       1988.27       103.43 o                         
   6   4   9       6317.09       6021.82       183.26 o                         
   7   4   9       2165.70       2392.74       128.53 o                         
   8   4   9        193.97         98.90        67.72 o                         
  -9   5   9         12.27        -52.74        52.74 o                         
  -8   5   9        578.11        682.31        81.29 o                         
  -7   5   9       2834.70       3193.08       137.44 o                         
  -6   5   9         20.20        241.59        53.90 o                         
  -4   5   9       2849.78       2913.44       112.62 o                         
  -3   5   9        899.28        958.35        65.77 o                         
  -2   5   9      14583.76      14549.05       224.42 o                         
  -1   5   9       6433.95       6732.35       151.35 o                         
   0   5   9         10.56         98.42        33.13 o                         
   1   5   9      19050.64      18845.95       256.24 o                         
   2   5   9      23258.03      23005.65       295.89 o                         
   3   5   9        320.03        410.75        50.50 o                         
   4   5   9       5477.90       5577.65       159.77 o                         
   5   5   9       8808.74       8639.18       214.11 o                         
   6   5   9          1.69         54.39        53.86 o                         
   7   5   9        389.10        366.87        68.40 o                         
   8   5   9         22.76        -55.31        55.31 o                         
  -8   6   9        170.33        113.84        56.00 o                         
  -7   6   9        622.73        798.49        81.44 o                         
  -6   6   9       5477.88       5666.19       176.89 o                         
  -5   6   9        661.82        597.57        69.57 o                         
  -4   6   9       3182.69       2920.49       115.11 o                         
  -3   6   9       3810.08       3467.37       122.06 o                         
  -2   6   9       7663.72       7771.75       170.61 o                         
  -1   6   9       1180.00       1269.32        75.70 o                         
   0   6   9       2766.00       2965.15       105.18 o                         
   1   6   9       1963.75       2208.16        97.79 o                         
   2   6   9         17.22        132.81        40.14 o                         
   3   6   9       2776.69       2633.12       112.82 o                         
   4   6   9         44.89          5.94        46.85 o                         
   5   6   9        873.38       1044.75        80.32 o                         
   6   6   9        595.12        555.68        70.01 o                         
   7   6   9       1190.55        960.20        96.03 o                         
   8   6   9        337.10         50.74        71.08 o                         
  -8   7   9          1.17         26.03        59.50 o                         
  -7   7   9         75.67        110.24        64.70 o                         
  -6   7   9         54.03          3.50        53.32 o                         
  -5   7   9        146.09        187.01        58.62 o                         
  -4   7   9         21.00         -9.97        42.76 o                         
  -3   7   9       1500.81       1578.88        85.96 o                         
  -2   7   9        102.26         25.64        43.83 o                         
  -1   7   9        173.73        194.84        45.39 o                         
   0   7   9        708.51        813.03        63.59 o                         
   1   7   9       1684.97       1700.99        89.56 o                         
   2   7   9         89.94         71.76        45.15 o                         
   3   7   9         32.54         46.56        49.09 o                         
   4   7   9        527.83        571.88        63.93 o                         
   5   7   9        281.60        396.45        58.09 o                         
   6   7   9         41.14         29.09        54.97 o                         
   7   7   9         98.67         65.43        57.60 o                         
  -8   8   9        235.47        224.62        68.94 o                         
  -7   8   9        797.94        633.37        81.83 o                         
  -6   8   9       3826.44       4018.91       162.54 o                         
  -5   8   9       1687.53       1734.41       105.33 o                         
  -4   8   9       2344.56       2374.30       118.36 o                         
  -3   8   9       2378.74       2309.02       108.54 o                         
  -2   8   9       5408.90       5266.97       151.93 o                         
  -1   8   9       1046.24       1053.41        77.99 o                         
   0   8   9       2090.26       1996.29       100.36 o                         
   1   8   9        250.00        316.17        51.86 o                         
   2   8   9       3174.05       2886.49       124.01 o                         
   3   8   9        646.66        472.44        70.69 o                         
   4   8   9        297.81        227.19        61.74 o                         
   5   8   9       2492.74       2361.70       126.59 o                         
   6   8   9       2391.83       2375.57       137.92 o                         
   7   8   9        173.09        270.25        64.56 o                         
  -7   9   9       3422.84       3889.01       169.59 o                         
  -6   9   9        980.81        946.58        92.48 o                         
  -5   9   9       1604.89       1590.07       109.66 o                         
  -4   9   9       6093.93       5781.93       178.11 o                         
  -3   9   9       5235.05       4883.61       157.38 o                         
  -2   9   9      18445.35      18056.12       289.86 o                         
  -1   9   9       3636.55       3785.39       134.86 o                         
   0   9   9       5307.38       5433.30       162.59 o                         
   1   9   9       7357.51       7712.74       192.02 o                         
   2   9   9      25657.94      26632.78       371.78 o                         
   3   9   9        121.39        100.90        45.93 o                         
   4   9   9         33.14         88.83        51.28 o                         
   5   9   9       4641.41       5051.79       175.92 o                         
   6   9   9        512.64        426.22        81.68 o                         
  -7  10   9        438.39        287.42        77.99 o                         
  -6  10   9       3300.36       3615.16       161.27 o                         
  -5  10   9         36.83        110.43        53.90 o                         
  -4  10   9        427.29        451.03        71.66 o                         
  -3  10   9       5864.87       5646.05       173.78 o                         
  -2  10   9        674.90        716.71        71.66 o                         
  -1  10   9       6029.26       5967.87       176.94 o                         
   0  10   9        132.37         98.66        48.84 o                         
   1  10   9       4569.50       4383.20       154.32 o                         
   2  10   9       2459.66       2430.59       119.78 o                         
   3  10   9       1083.56       1090.48        94.33 o                         
   4  10   9       3530.49       3626.74       153.98 o                         
   5  10   9         14.59        136.85        60.03 o                         
   6  10   9        753.94        673.65        85.04 o                         
  -6  11   9        356.49        328.14        79.74 o                         
  -5  11   9        174.46        432.98        66.94 o                         
  -4  11   9        273.23        297.98        59.84 o                         
  -3  11   9       1546.26       1573.43       106.15 o                         
  -2  11   9        168.42         76.57        55.12 o                         
  -1  11   9       2372.49       2070.44       115.35 o                         
   0  11   9       3957.34       3880.26       152.76 o                         
   1  11   9       1742.78       1722.40       107.76 o                         
   2  11   9        309.11        253.12        59.21 o                         
   3  11   9       7196.17       7031.35       210.95 o                         
   4  11   9        371.12        476.18        67.87 o                         
   5  11   9        827.70        718.41        89.76 o                         
  -5  12   9        129.18         95.94        62.71 o                         
  -4  12   9       2962.41       3200.08       152.23 o                         
  -3  12   9          9.82         32.98        46.80 o                         
  -2  12   9       1372.67       1403.98       101.73 o                         
  -1  12   9       2212.61       2277.15       123.38 o                         
   0  12   9        200.80        246.46        58.62 o                         
   1  12   9        255.88        254.78        54.39 o                         
   2  12   9       1630.55       1692.14       113.74 o                         
   3  12   9        742.19        719.09        87.23 o                         
   4  12   9       2147.52       2185.25       133.45 o                         
  -4  13   9         69.60        -54.88        54.88 o                         
  -3  13   9        238.27        217.85        73.70 o                         
  -2  13   9          1.88        109.36        57.94 o                         
  -1  13   9        290.85        360.69        72.44 o                         
   0  13   9        572.33        469.08        80.61 o                         
   1  13   9          1.93         -7.78        57.11 o                         
   2  13   9        367.66        405.98        72.10 o                         
   3  13   9        653.30        622.72        86.79 o                         
  -2  14   9        615.55        857.50        90.34 o                         
  -1  14   9         22.18         73.07        59.84 o                         
   0  14   9          2.72        179.86        57.21 o                         
   1  14   9        197.45        173.44        64.90 o                         
  -9   0  10       5337.91       5426.20       196.16 o                         
  -8   0  10       1690.93       1834.58       113.06 o                         
  -7   0  10       3561.80       3560.53       139.97 o                         
  -6   0  10       3566.14       3390.11       129.26 o                         
  -5   0  10      33057.55      29673.92       345.17 o                         
  -4   0  10        229.76        140.35        41.40 o                         
  -3   0  10      15644.54      14695.73       220.48 o                         
  -2   0  10      58198.89      55904.91       429.43 o                         
  -1   0  10      12450.95      12038.53       190.80 o                         
   0   0  10       8137.55       7970.73       156.21 o                         
   1   0  10       2054.63       2162.63        85.57 o                         
   2   0  10      14239.19      14234.73       220.92 o                         
   3   0  10      12029.47      12082.07       210.26 o                         
   4   0  10       7464.00       7449.98       177.81 o                         
   5   0  10         74.00        -12.16        46.17 o                         
   6   0  10       2491.53       2752.94       129.85 o                         
   7   0  10       1274.59       1157.33       100.32 o                         
   8   0  10        664.23        470.74        83.34 o                         
  -9   1  10        582.61        690.15        83.53 o                         
  -8   1  10       6162.74       6241.13       198.69 o                         
  -7   1  10       1268.24       1260.52        91.41 o                         
  -6   1  10       7242.83       7450.52       185.99 o                         
  -5   1  10       3480.61       3167.54       118.41 o                         
  -4   1  10          2.10         24.18        32.01 o                         
  -3   1  10      18161.15      17412.72       240.77 o                         
  -2   1  10        190.97        193.14        37.80 o                         
  -1   1  10      39073.27      38162.14       365.55 o                         
   0   1  10       1931.39       1832.78        78.42 o                         
   1   1  10        156.61        133.64        35.95 o                         
   2   1  10      14878.29      14644.65       224.96 o                         
   3   1  10       2154.59       2194.79        95.74 o                         
   4   1  10        589.89        467.77        60.28 o                         
   5   1  10        122.15        122.06        42.62 o                         
   6   1  10       3474.85       3579.50       140.74 o                         
   7   1  10         87.68         -3.16        48.46 o                         
   8   1  10        159.50        212.16        62.08 o                         
  -9   2  10        190.62        111.65        65.92 o                         
  -8   2  10          8.66         59.40        51.71 o                         
  -7   2  10       5157.95       5660.30       176.11 o                         
  -6   2  10        168.41         69.57        52.49 o                         
  -5   2  10        749.67        809.34        69.18 o                         
  -4   2  10       7031.22       6058.84       151.11 o                         
  -3   2  10        750.99        657.84        58.04 o                         
  -1   2  10       2897.34       2658.27        94.82 o                         
   0   2  10        512.99        336.32        46.22 o                         
   1   2  10        212.28        306.25        44.27 o                         
   2   2  10       1031.21       1071.75        67.28 o                         
   3   2  10       9649.59       9658.68       195.33 o                         
   4   2  10       1460.70       1548.77        89.76 o                         
   5   2  10       4834.71       4658.02       154.07 o                         
   6   2  10       1940.86       2063.19       110.78 o                         
   7   2  10         37.66         50.64        51.62 o                         
   8   2  10       1666.76       1362.78       119.97 o                         
  -9   3  10        969.84       1133.34       102.12 o                         
  -8   3  10       1921.52       2034.78       119.68 o                         
  -7   3  10       2378.88       2236.87       116.08 o                         
  -6   3  10       8581.36       8812.95       210.80 o                         
  -5   3  10       6601.17       6449.60       170.42 o                         
  -4   3  10       6766.54       5969.47       152.86 o                         
  -3   3  10       8573.67       8740.27       180.20 o                         
  -1   3  10       8277.03       8589.94       168.23 o                         
   0   3  10      14199.48      14382.09       223.45 o                         
   1   3  10       1546.67       1466.64        74.48 o                         
   2   3  10          2.48         -9.88        32.40 o                         
   3   3  10      10660.13      10978.74       210.07 o                         
   4   3  10      24806.30      24540.64       329.07 o                         
   5   3  10        245.25        369.49        59.60 o                         
   6   3  10        131.94        289.17        55.75 o                         
   7   3  10         60.37         83.77        53.08 o                         
   8   3  10         17.17         15.23        61.83 o                         
  -9   4  10        153.79        194.55        68.26 o                         
  -8   4  10        515.97        555.73        79.40 o                         
  -7   4  10       1746.87       1842.17       109.90 o                         
  -6   4  10      10937.53      11352.37       243.88 o                         
  -5   4  10      12406.00      12918.07       241.25 o                         
  -4   4  10       4001.28       3574.20       122.94 o                         
  -3   4  10       4229.42       4658.22       135.68 o                         
  -2   4  10        633.08        695.40        59.35 o                         
  -1   4  10       4156.80       4304.09       123.08 o                         
   0   4  10        478.71        535.44        54.49 o                         
   1   4  10       9176.86       9322.80       185.60 o                         
   2   4  10        541.62        542.44        59.11 o                         
   3   4  10       2282.01       2195.08        99.88 o                         
   4   4  10       2727.28       2474.13       113.79 o                         
   5   4  10       2408.51       2487.22       117.83 o                         
   6   4  10       4830.65       5012.82       171.73 o                         
   7   4  10       4578.62       4127.11       177.52 o                         
   8   4  10        280.87        516.76        82.41 o                         
  -8   5  10         11.24        212.89        58.82 o                         
  -7   5  10       2391.45       2406.07       129.26 o                         
  -6   5  10        182.04        144.73        52.64 o                         
  -4   5  10       2575.59       2360.68       105.91 o                         
  -3   5  10       4754.66       4776.58       139.72 o                         
  -2   5  10       4052.74       4013.07       127.71 o                         
  -1   5  10          9.55         16.69        36.29 o                         
   0   5  10      17674.76      17737.80       254.15 o                         
   1   5  10       3792.74       3800.47       122.79 o                         
   2   5  10       9869.73      10032.02       203.36 o                         
   3   5  10        574.62        522.30        61.54 o                         
   4   5  10        589.28        616.88        66.75 o                         
   5   5  10       4198.59       4292.32       156.51 o                         
   6   5  10       2724.08       2626.02       134.91 o                         
   7   5  10        900.55        674.19        85.87 o                         
   8   5  10       2224.14       2431.56       142.11 o                         
  -8   6  10        829.92        801.36        94.53 o                         
  -7   6  10       3808.98       3958.73       160.88 o                         
  -6   6  10       1684.70       1796.78       110.39 o                         
  -5   6  10       2303.91       2543.17       124.20 o                         
  -4   6  10       9024.21       8394.66       194.31 o                         
  -3   6  10       4671.10       4604.46       141.77 o                         
  -2   6  10       2470.77       2694.03       110.29 o                         
  -1   6  10      18340.64      18647.26       268.21 o                         
   0   6  10       5844.33       6187.28       155.78 o                         
   1   6  10       5667.51       5737.90       155.00 o                         
   2   6  10       5721.60       6023.47       161.03 o                         
   3   6  10       2576.85       2557.66       113.74 o                         
   4   6  10       1643.73       1755.92       101.87 o                         
   5   6  10       3338.44       3484.10       145.27 o                         
   6   6  10        212.50        189.25        56.14 o                         
   7   6  10         99.75        -58.96        58.96 o                         
  -8   7  10       1455.76       1056.72       105.03 o                         
  -7   7  10        412.34        585.60        75.07 o                         
  -6   7  10       2500.76       2693.49       128.19 o                         
  -5   7  10       6029.26       6191.95       182.39 o                         
  -4   7  10       6645.25       6032.77       171.25 o                         
  -3   7  10       6398.53       6075.77       167.79 o                         
  -2   7  10       3335.96       3631.07       128.63 o                         
  -1   7  10       1323.79       1218.87        81.78 o                         
   0   7  10      35202.52      35628.37       385.11 o                         
   1   7  10      20601.16      20586.15       305.81 o                         
   2   7  10        366.96        341.67        54.34 o                         
   3   7  10         25.39        -42.37        42.37 o                         
   4   7  10       2527.49       2278.03       118.95 o                         
   5   7  10         50.95         94.96        50.94 o                         
   6   7  10        194.23        279.10        61.30 o                         
   7   7  10       1120.99       1002.53        99.68 o                         
  -7   8  10       4136.74       4410.15       177.91 o                         
  -6   8  10        734.14        748.38        79.79 o                         
  -5   8  10       9740.43       9897.55       239.50 o                         
  -4   8  10      10458.80       9595.83       220.87 o                         
  -3   8  10       4975.21       4566.41       152.13 o                         
  -2   8  10        458.40        472.00        60.81 o                         
  -1   8  10         55.73         91.02        42.47 o                         
   0   8  10      11692.77      12086.26       234.64 o                         
   1   8  10        401.55        397.23        62.22 o                         
   2   8  10        390.38        586.04        66.16 o                         
   3   8  10       1375.10       1351.88        94.09 o                         
   4   8  10         83.79         23.98        49.96 o                         
   5   8  10        789.07        697.93        79.49 o                         
   6   8  10         23.63         48.99        54.83 o                         
   7   8  10         52.13        138.75        62.61 o                         
  -7   9  10        155.59        212.40        73.80 o                         
  -6   9  10        962.78        922.93        91.66 o                         
  -5   9  10       1969.28       2076.96       120.46 o                         
  -4   9  10       3383.02       3000.38       137.97 o                         
  -3   9  10       1284.19       1036.97        83.73 o                         
  -2   9  10         87.34        182.24        54.93 o                         
  -1   9  10        646.69        771.83        73.66 o                         
   0   9  10       1773.77       1739.38       102.16 o                         
   1   9  10        889.07        999.56        80.71 o                         
   2   9  10       4715.65       4641.87       156.60 o                         
   3   9  10       1885.14       1848.06       110.53 o                         
   4   9  10       1059.37        977.37        93.94 o                         
   5   9  10        333.30        276.18        66.94 o                         
   6   9  10        165.55         76.19        68.21 o                         
  -6  10  10       3333.04       3558.54       164.87 o                         
  -5  10  10        410.06        351.88        70.06 o                         
  -4  10  10       2637.06       2747.35       130.48 o                         
  -3  10  10       1914.69       1645.43       108.39 o                         
  -2  10  10        119.57         93.31        54.39 o                         
  -1  10  10       2432.85       2540.15       119.24 o                         
   0  10  10       2051.98       2107.12       113.40 o                         
   1  10  10       1293.57       1255.21        95.01 o                         
   2  10  10         54.86         46.27        50.94 o                         
   3  10  10       1030.50       1173.04        91.07 o                         
   4  10  10         62.91         13.67        55.46 o                         
   5  10  10       1117.88       1065.96        99.34 o                         
  -5  11  10        174.80        104.94        64.31 o                         
  -4  11  10        125.50         -0.49        52.25 o                         
  -3  11  10       2217.99       2125.75       124.64 o                         
  -2  11  10       1984.70       1975.91       116.66 o                         
  -1  11  10        170.59        180.20        52.35 o                         
   0  11  10        444.86        386.81        70.10 o                         
   1  11  10       1091.11       1216.05        95.65 o                         
   2  11  10        431.92        519.38        76.09 o                         
   3  11  10       1454.03       1502.40       109.02 o                         
   4  11  10       1953.29       2087.22       129.75 o                         
   5  11  10        664.52        822.33        95.16 o                         
  -4  12  10        956.18       1094.91        99.05 o                         
  -3  12  10        674.48        537.34        80.90 o                         
  -2  12  10       5568.97       5299.66       186.04 o                         
  -1  12  10        300.37        302.46        65.63 o                         
   0  12  10       1410.09       1356.40       103.96 o                         
   1  12  10        115.24        -57.26        57.26 o                         
   2  12  10        605.29        491.51        84.26 o                         
   3  12  10       2892.46       2791.18       148.67 o                         
   4  12  10          3.75        122.21        66.89 o                         
  -3  13  10       3259.80       3532.80       164.29 o                         
  -2  13  10       1307.84       1515.10       112.62 o                         
  -1  13  10       3907.87       4146.47       171.88 o                         
   0  13  10         34.52        -34.83        53.03 o                         
   1  13  10        232.11        308.44        72.88 o                         
   2  13  10       5039.73       5137.56       203.06 o                         
  -9   1  11        128.95        127.02        57.55 o                         
  -8   1  11       1011.79        977.28        94.28 o                         
  -7   1  11        870.26       1032.93        83.63 o                         
  -6   1  11        686.38       1053.95        77.35 o                         
  -5   1  11       2100.84       1984.47        99.68 o                         
  -4   1  11       1022.06        838.92        67.28 o                         
  -3   1  11       1208.46       1284.89        75.80 o                         
  -2   1  11       1285.78       1263.82        77.99 o                         
  -1   1  11      13409.58      13044.56       213.82 o                         
   0   1  11       6117.82       5610.15       141.77 o                         
   1   1  11       6331.03       6287.84       150.86 o                         
   2   1  11       5146.38       5224.60       141.57 o                         
   3   1  11       4012.47       4239.44       134.91 o                         
   4   1  11        989.88       1003.21        80.08 o                         
   5   1  11       1551.29       1756.79       101.34 o                         
   6   1  11        116.89        163.51        52.64 o                         
   7   1  11         76.03        243.01        53.66 o                         
   8   1  11          7.69        -58.57        58.57 o                         
  -9   2  11       1052.88       1155.33       106.64 o                         
  -8   2  11        570.19        578.35        79.40 o                         
  -7   2  11       5337.39       5002.17       171.69 o                         
  -6   2  11      16855.20      16850.38       286.79 o                         
  -5   2  11       2162.67       2149.93       102.36 o                         
  -4   2  11         19.53         35.47        37.36 o                         
  -3   2  11       8830.16       8163.09       179.42 o                         
  -2   2  11       2648.94       2684.93       102.31 o                         
   0   2  11        420.02        407.59        46.41 o                         
   1   2  11       1612.18       1526.39        79.49 o                         
   2   2  11        627.47        649.86        61.10 o                         
   3   2  11       3928.58       3882.11       130.77 o                         
   4   2  11        584.65        490.39        63.97 o                         
   5   2  11       2338.10       2499.97       118.61 o                         
   6   2  11       6557.45       6853.19       204.96 o                         
   7   2  11        311.76        313.16        62.13 o                         
   8   2  11       1286.67       1032.45       110.82 o                         
  -9   3  11        484.44        547.12        81.93 o                         
  -8   3  11        987.90       1146.24        98.47 o                         
  -7   3  11       2299.93       2442.41       128.00 o                         
  -6   3  11       3913.28       4260.36       154.27 o                         
  -5   3  11       3103.60       3023.39       120.85 o                         
  -4   3  11       7916.06       7559.05       179.08 o                         
  -3   3  11        649.24        737.00        61.88 o                         
  -1   3  11        131.68        115.45        41.60 o                         
   0   3  11         54.57         89.03        39.89 o                         
   1   3  11      14688.01      14846.50       237.36 o                         
   2   3  11      15024.38      15172.06       250.69 o                         
   3   3  11       7123.09       6894.84       174.56 o                         
   4   3  11          1.26        122.40        47.34 o                         
   5   3  11       9602.40       9282.47       222.18 o                         
   6   3  11        465.49        324.83        65.14 o                         
   7   3  11       3265.47       3313.05       155.63 o                         
   8   3  11        877.73        931.79       100.80 o                         
  -8   4  11       1449.36       1647.62       112.96 o                         
  -7   4  11       1391.42       1827.63       110.48 o                         
  -6   4  11        125.45        119.78        59.16 o                         
  -5   4  11      13188.95      13596.78       253.32 o                         
  -4   4  11        195.73        163.95        49.82 o                         
  -3   4  11       1104.62       1174.50        79.30 o                         
  -1   4  11      19185.83      18673.38       273.12 o                         
   0   4  11       6819.12       6709.78       162.98 o                         
   1   4  11       5277.92       4949.58       146.48 o                         
   2   4  11       4332.85       4360.48       138.26 o                         
   3   4  11          6.75        -37.95        37.95 o                         
   4   4  11      21145.22      20798.94       318.56 o                         
   5   4  11        309.30        186.77        57.99 o                         
   6   4  11       1386.26       1392.40       103.82 o                         
   7   4  11       2041.80       2164.96       130.28 o                         
  -8   5  11        307.48        343.22        67.67 o                         
  -7   5  11        819.04        854.19        87.08 o                         
  -5   5  11          1.61         20.04        43.10 o                         
  -4   5  11       9016.06       9477.61       206.42 o                         
  -3   5  11       4942.29       5241.23       153.10 o                         
  -2   5  11         75.96        126.20        44.51 o                         
  -1   5  11       4043.43       4229.03       132.42 o                         
   0   5  11      15279.33      15156.20       247.68 o                         
   1   5  11       1700.78       1800.82        91.70 o                         
   2   5  11        326.24        385.26        55.12 o                         
   3   5  11       8230.02       8345.04       196.55 o                         
   4   5  11       5236.67       5224.94       168.18 o                         
   5   5  11         96.20         72.34        53.51 o                         
   6   5  11        618.59        573.24        78.62 o                         
   7   5  11        559.98        644.90        83.14 o                         
  -8   6  11        829.26        835.71        89.86 o                         
  -7   6  11        925.57       1168.66        91.90 o                         
  -6   6  11         62.14         41.98        52.88 o                         
  -5   6  11        514.75        434.25        67.09 o                         
  -4   6  11       4472.44       4197.89       145.07 o                         
  -3   6  11       2251.03       2315.39       107.76 o                         
  -2   6  11       1358.60       1496.61        87.13 o                         
  -1   6  11         94.78         21.70        52.25 o                         
   0   6  11        683.60        834.44        69.23 o                         
   1   6  11        152.56        179.81        45.78 o                         
   2   6  11          4.22         72.78        38.92 o                         
   3   6  11       3391.70       3375.95       130.97 o                         
   4   6  11       1520.55       1398.73       101.92 o                         
   5   6  11        395.50        453.27        70.15 o                         
   6   6  11        233.69        233.71        65.63 o                         
   7   6  11       2470.33       2494.71       146.19 o                         
  -7   7  11        271.98        215.57        63.78 o                         
  -6   7  11        658.86        715.05        86.16 o                         
  -5   7  11        903.59       1044.71        86.55 o                         
  -4   7  11        741.56        749.89        75.07 o                         
  -3   7  11         48.29         70.35        42.18 o                         
  -2   7  11        472.88        489.22        59.84 o                         
  -1   7  11       3388.41       3221.98       127.07 o                         
   0   7  11        582.74        824.71        71.42 o                         
   1   7  11        502.74        572.66        67.28 o                         
   2   7  11        157.74         36.44        51.81 o                         
   3   7  11       1071.61       1179.90        85.53 o                         
   4   7  11          0.43         -9.88        45.29 o                         
   5   7  11        760.00        880.41        83.19 o                         
   6   7  11        106.77        -56.48        56.48 o                         
   7   7  11        606.52        495.30        86.35 o                         
  -7   8  11         10.69        -45.05        63.59 o                         
  -6   8  11        750.49        750.62        85.92 o                         
  -5   8  11       4334.93       4340.63       160.35 o                         
  -4   8  11        929.01        899.10        83.05 o                         
  -3   8  11        579.03        333.83        65.09 o                         
  -2   8  11       4106.84       4224.02       147.51 o                         
  -1   8  11       1986.71       2151.78       106.45 o                         
   0   8  11          0.19        -27.83        42.03 o                         
   1   8  11       1693.01       1683.77        99.44 o                         
   2   8  11        871.93        981.46        82.32 o                         
   3   8  11        936.68        813.08        84.26 o                         
   4   8  11       4868.07       4852.57       178.98 o                         
   5   8  11       1262.68       1151.69        97.10 o                         
   6   8  11          2.22        -30.80        56.68 o                         
  -6   9  11          0.36        -16.10        55.07 o                         
  -5   9  11       2228.27       2093.06       124.98 o                         
  -4   9  11       3281.35       3251.70       143.32 o                         
  -3   9  11       3707.69       3734.84       147.07 o                         
  -2   9  11        626.81        695.55        72.39 o                         
  -1   9  11         58.59         -5.21        48.75 o                         
   0   9  11       6221.86       6491.39       184.48 o                         
   1   9  11       1630.39       1457.11        97.45 o                         
   2   9  11        252.33        103.82        54.54 o                         
   3   9  11        869.13        802.23        83.82 o                         
   4   9  11       1801.22       1872.48       119.87 o                         
   5   9  11         16.88         -4.14        53.81 o                         
   6   9  11       1102.87       1226.36       107.86 o                         
  -6  10  11       1188.12       1390.65       109.95 o                         
  -5  10  11       1700.73       1799.65       116.08 o                         
  -4  10  11       1381.72       1410.60       104.65 o                         
  -3  10  11        515.51        615.03        74.34 o                         
  -2  10  11        765.88        596.06        85.04 o                         
  -1  10  11       3488.72       3343.31       140.26 o                         
   0  10  11          2.02        -30.65        46.41 o                         
   1  10  11        615.06        662.80        80.71 o                         
   2  10  11         98.53        129.85        56.14 o                         
   3  10  11         78.87         92.82        55.36 o                         
   4  10  11       2195.43       1703.18       119.44 o                         
   5  10  11         40.73        107.32        54.93 o                         
  -5  11  11        808.73        785.89        88.64 o                         
  -4  11  11        430.05        668.84        80.66 o                         
  -3  11  11       1444.53       1460.27       111.16 o                         
  -2  11  11       3106.89       3305.90       145.85 o                         
  -1  11  11        214.17        269.18        60.91 o                         
   0  11  11        428.78        544.83        71.76 o                         
   1  11  11       4723.61       4331.78       167.89 o                         
   2  11  11       4663.06       4837.20       180.93 o                         
   3  11  11       2182.09       2069.80       127.02 o                         
   4  11  11          1.32         12.55        59.06 o                         
  -4  12  11        804.55        968.96        91.22 o                         
  -3  12  11       1853.40       1962.82       127.56 o                         
  -2  12  11        173.09         46.66        61.59 o                         
  -1  12  11        762.26        553.88        96.03 o                         
   0  12  11        539.17        440.91        76.57 o                         
   1  12  11        648.64        740.50        87.81 o                         
   2  12  11        165.90        220.72        66.80 o                         
   3  12  11        879.78        840.67       105.13 o                         
  -2  13  11          0.71         89.86        60.96 o                         
  -1  13  11        456.05        435.66        79.83 o                         
   0  13  11        346.86        386.43        77.89 o                         
   1  13  11        866.99       1070.54       104.40 o                         
  -8   0  12         71.99         36.73        53.66 o                         
  -7   0  12         45.08        287.08        62.71 o                         
  -6   0  12        827.66        709.85        73.80 o                         
  -5   0  12       1736.93       1630.40        94.87 o                         
  -4   0  12       7591.13       7326.70       176.21 o                         
  -3   0  12      17450.26      17617.83       264.17 o                         
  -2   0  12         11.27        -39.65        39.65 o                         
  -1   0  12       2541.03       2418.72        99.49 o                         
   1   0  12      14922.79      14517.33       245.05 o                         
   2   0  12       4664.69       4563.25       138.46 o                         
   3   0  12       8848.61       8387.32       194.70 o                         
   4   0  12       6709.44       7211.06       190.12 o                         
   5   0  12       9732.71      10127.76       238.38 o                         
   6   0  12        180.77        328.78        57.70 o                         
   7   0  12       1428.16       1585.01       112.67 o                         
  -8   1  12       3003.35       3254.77       150.52 o                         
  -7   1  12       1716.51       1776.49       112.67 o                         
  -6   1  12        174.48        159.81        52.10 o                         
  -5   1  12        600.80        544.39        64.80 o                         
  -4   1  12        462.91        375.04        53.51 o                         
  -3   1  12      24036.69      23156.12       314.03 o                         
  -2   1  12      15655.28      15021.34       248.26 o                         
  -1   1  12       1178.64       1101.67        71.52 o                         
   0   1  12       4277.14       3972.40       127.02 o                         
   1   1  12       5717.78       5216.67       146.00 o                         
   2   1  12       4863.81       5100.30       148.09 o                         
   3   1  12          1.00         -6.76        41.35 o                         
   4   1  12       6088.45       6107.69       179.13 o                         
   5   1  12         48.15         -4.86        48.07 o                         
   6   1  12         38.39         41.98        48.80 o                         
   7   1  12       1891.39       1819.50       129.60 o                         
  -8   2  12        496.48        388.71        72.05 o                         
  -7   2  12        646.62        651.57        76.87 o                         
  -6   2  12       4304.03       4481.91       159.72 o                         
  -5   2  12       2312.75       1981.55       102.41 o                         
  -4   2  12       7070.63       6468.96       174.02 o                         
  -3   2  12       3110.77       3260.99       118.46 o                         
  -1   2  12        535.92        469.91        53.27 o                         
   0   2  12       4295.03       4141.17       128.00 o                         
   1   2  12       6728.21       6773.17       167.99 o                         
   2   2  12        476.02        530.96        59.60 o                         
   3   2  12       7313.74       7066.14       186.77 o                         
   4   2  12       2950.90       3187.63       131.94 o                         
   5   2  12        211.91        252.30        58.77 o                         
   6   2  12        554.30        660.18        81.05 o                         
   7   2  12          2.96         97.98        62.42 o                         
  -8   3  12       1012.14        953.34        91.75 o                         
  -7   3  12         85.03         48.89        60.28 o                         
  -6   3  12        877.35        671.03        76.53 o                         
  -5   3  12      11561.46      10068.99       220.97 o                         
  -4   3  12        276.22        338.46        54.10 o                         
  -3   3  12         17.90         23.40        38.48 o                         
  -1   3  12      13684.61      12926.83       234.49 o                         
   0   3  12          5.94          7.15        36.05 o                         
   1   3  12       6577.84       6408.63       168.04 o                         
   2   3  12      21447.79      22248.85       312.04 o                         
   3   3  12      12099.30      12696.32       242.71 o                         
   4   3  12         70.74        196.89        52.40 o                         
   5   3  12        149.68        158.06        55.56 o                         
   6   3  12         46.38        255.41        59.45 o                         
   7   3  12        296.36         19.90        68.21 o                         
  -8   4  12       3932.09       4528.47       182.87 o                         
  -7   4  12       3164.96       3329.20       147.36 o                         
  -6   4  12        852.00       1098.76        89.66 o                         
  -5   4  12        336.12        203.31        58.91 o                         
  -4   4  12        138.38        281.39        56.77 o                         
  -3   4  12         87.82         91.12        45.05 o                         
  -2   4  12         17.87         21.55        43.44 o                         
  -1   4  12       7466.71       7423.47       178.11 o                         
   0   4  12       8098.63       8266.28       185.94 o                         
   1   4  12        675.53        801.31        69.37 o                         
   2   4  12       1955.40       1897.00       100.41 o                         
   3   4  12        374.31        335.98        62.86 o                         
   4   4  12       3730.30       3637.74       146.29 o                         
   5   4  12       7284.59       7333.42       215.18 o                         
   6   4  12       1142.25       1016.54        92.68 o                         
   7   4  12         91.33         80.03        57.84 o                         
  -8   5  12        399.53        431.82        75.26 o                         
  -7   5  12        389.87        339.77        68.55 o                         
  -6   5  12       2722.14       2954.45       137.48 o                         
  -5   5  12       2165.26       2266.20       119.29 o                         
  -3   5  12       3264.20       3231.03       128.00 o                         
  -2   5  12         44.80         35.42        40.33 o                         
  -1   5  12      19028.50      19143.39       289.51 o                         
   0   5  12       4539.22       4772.20       146.63 o                         
   1   5  12       9470.38       9656.83       209.34 o                         
   2   5  12        321.65        272.20        52.25 o                         
   3   5  12        677.66        784.23        75.70 o                         
   4   5  12       6264.02       6382.90       189.69 o                         
   5   5  12        408.20        403.84        71.42 o                         
   6   5  12       2586.24       2494.42       135.15 o                         
   7   5  12         23.18         39.70        58.72 o                         
  -7   6  12        245.22        315.15        70.88 o                         
  -6   6  12       4611.63       4745.59       181.27 o                         
  -5   6  12      14727.98      13664.02       280.81 o                         
  -4   6  12        523.76        631.62        64.12 o                         
  -3   6  12       1193.66       1184.77        86.69 o                         
  -2   6  12       9759.27      10373.54       222.57 o                         
  -1   6  12        822.96        852.49        79.01 o                         
   0   6  12      24576.54      24474.82       342.88 o                         
   1   6  12        335.73        370.27        58.62 o                         
   2   6  12        191.67        221.84        57.21 o                         
   3   6  12       6764.97       6694.94       190.46 o                         
   4   6  12         44.63        123.42        49.28 o                         
   5   6  12       1598.32       1843.00       116.71 o                         
   6   6  12       2919.05       2847.32       152.13 o                         
  -7   7  12        907.28        786.28        96.38 o                         
  -6   7  12       1205.93       1398.97       100.22 o                         
  -5   7  12        267.09        298.51        56.68 o                         
  -4   7  12       1136.72       1004.28        87.08 o                         
  -3   7  12        176.46        119.48        56.53 o                         
  -2   7  12       6992.27       7080.05       190.32 o                         
  -1   7  12      16859.64      17675.58       294.77 o                         
   0   7  12        300.24        379.13        60.08 o                         
   1   7  12          0.29         45.54        40.14 o                         
   2   7  12      14288.12      13866.94       277.01 o                         
   3   7  12        278.37        389.54        64.61 o                         
   4   7  12         55.62        153.05        54.88 o                         
   5   7  12       2568.92       3156.74       149.55 o                         
   6   7  12       2181.39       2253.51       140.16 o                         
  -7   8  12        131.51        217.66        63.44 o                         
  -6   8  12         20.15        268.64        64.07 o                         
  -5   8  12       7071.01       6858.55       205.11 o                         
  -4   8  12       3456.32       3307.41       145.61 o                         
  -3   8  12          9.02        -47.00        47.00 o                         
  -2   8  12       2163.98       2329.50       117.64 o                         
  -1   8  12        222.89        373.48        59.21 o                         
   0   8  12       2816.68       3102.93       129.21 o                         
   1   8  12         87.26        154.66        50.26 o                         
   2   8  12        105.37        185.06        54.05 o                         
   3   8  12       1446.06       1658.13       106.93 o                         
   4   8  12       3306.71       3256.52       147.60 o                         
   5   8  12        180.61         31.53        67.92 o                         
   6   8  12       1437.06       1499.78       118.41 o                         
  -6   9  12       1656.03       1887.51       119.63 o                         
  -5   9  12        843.30        752.13        91.56 o                         
  -4   9  12        268.43        203.31        61.74 o                         
  -3   9  12        354.73        475.31        65.73 o                         
  -2   9  12         29.85        171.39        44.42 o                         
  -1   9  12        478.77        541.76        71.27 o                         
   0   9  12        430.93        406.13        68.74 o                         
   1   9  12       2651.91       2818.18       132.67 o                         
   2   9  12        116.12        211.58        51.18 o                         
   3   9  12          7.49        -50.89        50.89 o                         
   4   9  12        658.98        719.92        81.93 o                         
   5   9  12        636.01        825.83        95.16 o                         
  -5  10  12        855.40        782.97        88.79 o                         
  -4  10  12        472.63        558.74        77.79 o                         
  -3  10  12        130.10        201.26        55.51 o                         
  -2  10  12          1.41         37.07        50.74 o                         
  -1  10  12       1501.01       1615.07       107.91 o                         
   0  10  12       2749.15       2797.75       133.15 o                         
   1  10  12        457.10        357.72        75.26 o                         
   2  10  12        972.21       1067.96        93.80 o                         
   3  10  12        655.28        832.98        89.08 o                         
   4  10  12       1128.65       1182.34       102.16 o                         
  -4  11  12        180.40        160.54        67.87 o                         
  -3  11  12         35.87         44.81        55.12 o                         
  -2  11  12         17.51         17.47        58.87 o                         
  -1  11  12          1.03         20.14        49.91 o                         
   0  11  12         81.85         80.52        58.57 o                         
   1  11  12        989.64        845.58        96.76 o                         
   2  11  12       6015.39       6260.15       214.59 o                         
   3  11  12        677.18        642.42        85.43 o                         
  -3  12  12        618.37        759.52        90.73 o                         
  -2  12  12       2404.11       2393.03       141.52 o                         
  -1  12  12         53.83        -52.35        59.64 o                         
   0  12  12        816.62        905.18        92.92 o                         
   1  12  12       1245.32       1091.46       109.75 o                         
   2  12  12        473.79        592.02        84.46 o                         
  -8   1  13        379.55        396.16        77.06 o                         
  -7   1  13        377.89        280.03        67.19 o                         
  -6   1  13         88.53        -48.60        48.60 o                         
  -5   1  13       1481.09       1477.49        95.26 o                         
  -4   1  13       1197.41       1010.80        79.20 o                         
  -3   1  13       3283.48       3103.71       122.45 o                         
  -2   1  13         11.66        -15.42        40.53 o                         
  -1   1  13      17333.47      16730.31       272.97 o                         
   0   1  13        927.12        910.97        73.02 o                         
   1   1  13         21.42         -3.89        41.06 o                         
   2   1  13       3785.00       3846.20       136.12 o                         
   3   1  13       9475.84      10034.99       223.89 o                         
   4   1  13        191.32        117.29        52.98 o                         
   5   1  13         29.22        135.88        50.26 o                         
   6   1  13        174.83        333.59        58.48 o                         
   7   1  13         66.16        195.23        70.06 o                         
  -8   2  13       5304.67       5462.01       196.69 o                         
  -7   2  13       2048.03       2254.87       124.45 o                         
  -6   2  13        416.23        603.89        71.66 o                         
  -5   2  13       4696.82       3908.38       149.01 o                         
  -4   2  13       7654.40       7001.97       186.18 o                         
  -3   2  13        407.98        434.78        56.19 o                         
  -2   2  13       3876.51       4021.20       135.29 o                         
  -1   2  13       4696.51       4275.44       138.94 o                         
   0   2  13       4375.01       4360.28       138.60 o                         
   1   2  13       1340.42       1442.08        86.30 o                         
   2   2  13         27.26         50.74        46.70 o                         
   3   2  13       7336.43       7112.69       191.39 o                         
   4   2  13       7293.54       7477.13       203.79 o                         
   5   2  13        104.55        138.80        49.23 o                         
   6   2  13        264.55         81.78        62.47 o                         
   7   2  13       4169.21       4037.49       174.94 o                         
  -8   3  13        362.05        280.08        80.71 o                         
  -7   3  13       3676.43       3869.41       163.61 o                         
  -6   3  13       1182.94       1135.87        91.17 o                         
  -5   3  13       2158.35       1918.84       108.88 o                         
  -4   3  13      20796.80      19502.91       333.40 o                         
  -3   3  13         16.40         -3.70        45.29 o                         
  -1   3  13       3538.90       3600.37       127.32 o                         
   0   3  13       8730.36       8710.64       199.51 o                         
   1   3  13       4882.48       4569.92       149.01 o                         
   2   3  13          1.32        -42.62        42.62 o                         
   3   3  13       6081.19       6171.95       182.10 o                         
   4   3  13       1794.37       1952.46       109.56 o                         
   5   3  13       1125.13       1312.62        94.33 o                         
   6   3  13        161.73         63.54        64.07 o                         
   7   3  13        200.94        264.90        70.30 o                         
  -8   4  13         10.07        156.12        56.19 o                         
  -7   4  13       1059.28       1414.93       106.54 o                         
  -6   4  13       8832.93       9620.44       234.93 o                         
  -5   4  13       5211.04       4573.08       164.63 o                         
  -3   4  13      12452.61      12023.01       244.12 o                         
  -2   4  13         57.61        164.39        46.17 o                         
  -1   4  13      10139.52      10165.22       219.07 o                         
   0   4  13       2228.54       2352.22       109.02 o                         
   1   4  13       3547.57       3410.49       131.26 o                         
   2   4  13       4807.92       5024.69       158.70 o                         
   3   4  13       1053.33       1157.38        87.91 o                         
   4   4  13        512.46        512.53        72.63 o                         
   5   4  13        892.94        837.02        84.16 o                         
   6   4  13       3587.45       3301.57       157.33 o                         
   7   4  13        267.29        344.29        73.66 o                         
  -7   5  13       3709.38       4121.71       168.08 o                         
  -6   5  13         40.42        151.79        51.71 o                         
  -5   5  13       4233.23       4482.88       159.47 o                         
  -4   5  13        828.30        809.43        79.01 o                         
  -3   5  13       2046.60       2168.86       106.88 o                         
  -2   5  13      16010.13      15746.42       283.82 o                         
  -1   5  13       3733.79       3605.29       138.75 o                         
   1   5  13       8952.87       9286.12       213.91 o                         
   2   5  13       3486.26       3311.01       133.79 o                         
   3   5  13        396.35        364.39        61.83 o                         
   4   5  13        248.53        201.17        58.62 o                         
   5   5  13         10.69        198.10        55.70 o                         
   6   5  13        119.51        181.61        61.69 o                         
  -7   6  13        936.45       1136.17       103.14 o                         
  -6   6  13         70.72        214.35        57.60 o                         
  -5   6  13        761.84        815.42        80.56 o                         
  -4   6  13       1074.16       1182.14        91.41 o                         
  -3   6  13       1009.11        995.52        82.56 o                         
  -2   6  13        177.30        172.85        54.10 o                         
  -1   6  13       1275.03       1229.09        87.67 o                         
   0   6  13       2089.95       2134.56       110.97 o                         
   1   6  13        702.57        790.12        75.31 o                         
   2   6  13       2408.63       2614.63       121.43 o                         
   3   6  13         11.89         25.01        44.61 o                         
   4   6  13        238.53        150.23        56.14 o                         
   5   6  13       2669.58       2546.57       140.60 o                         
   6   6  13       2295.33       2531.05       140.01 o                         
  -7   7  13         60.17        121.58        57.65 o                         
  -6   7  13         26.15         34.35        55.80 o                         
  -5   7  13       1540.13       1814.05       110.05 o                         
  -4   7  13       1181.14       1208.12        94.19 o                         
  -3   7  13          1.17        -48.16        48.16 o                         
  -2   7  13        389.98        330.58        67.23 o                         
  -1   7  13       1162.18       1169.83        89.13 o                         
   0   7  13        732.19        840.67        77.89 o                         
   1   7  13        486.07        534.37        66.89 o                         
   2   7  13        111.56        243.39        51.81 o                         
   3   7  13          0.18        -40.33        40.33 o                         
   4   7  13        241.81        226.56        60.86 o                         
   5   7  13        193.40         94.77        72.54 o                         
  -6   8  13       1136.34        892.14        99.68 o                         
  -5   8  13        120.39        139.19        58.53 o                         
  -4   8  13        820.30        739.96        81.10 o                         
  -3   8  13       4757.72       4981.05       171.78 o                         
  -2   8  13       1612.08       1751.63       106.06 o                         
  -1   8  13        736.00        769.64        79.49 o                         
   0   8  13       1245.00       1151.00        92.09 o                         
   1   8  13         18.40        -38.19        50.94 o                         
   2   8  13       3260.61       3460.26       145.37 o                         
   3   8  13       1566.02       1628.31       110.92 o                         
   4   8  13         21.18        -59.69        59.69 o                         
   5   8  13       1578.25       1339.18       122.65 o                         
  -5   9  13         98.69        128.09        62.13 o                         
  -4   9  13        136.97        136.02        60.71 o                         
  -3   9  13        679.01        704.45        82.02 o                         
  -2   9  13       5564.91       5981.98       192.41 o                         
  -1   9  13          9.77        -24.91        42.47 o                         
   0   9  13       4304.49       4270.18       167.50 o                         
   1   9  13       4147.52       4021.63       164.34 o                         
   2   9  13        413.59        439.45        73.02 o                         
   3   9  13        222.65        270.83        64.02 o                         
   4   9  13       2254.22       2621.30       142.15 o                         
  -5  10  13        964.28       1144.49       103.53 o                         
  -4  10  13        526.74        464.12        80.17 o                         
  -3  10  13       2466.91       2548.57       141.86 o                         
  -2  10  13         67.76        126.15        55.61 o                         
  -1  10  13       1182.00       1147.89        97.25 o                         
   0  10  13       3636.42       3544.72       160.88 o                         
   1  10  13        353.23        282.22        69.57 o                         
   2  10  13       1111.49       1100.60       102.31 o                         
   3  10  13        351.20        372.75        78.86 o                         
  -3  11  13          5.56         14.40        52.64 o                         
  -2  11  13       2434.14       2466.45       137.39 o                         
  -1  11  13       1575.78       1651.90       118.12 o                         
   0  11  13       3884.05       4213.70       176.84 o                         
   1  11  13       1097.00       1236.34       105.91 o                         
   2  11  13         98.15        119.44        61.06 o                         
  -1  12  13       1354.94       1446.94       115.79 o                         
   0  12  13         75.52         40.62        66.41 o                         
  -8   0  14        452.91        471.46        73.85 o                         
  -7   0  14       2412.35       2102.98       128.82 o                         
  -6   0  14      28627.12      25348.04       383.12 o                         
  -5   0  14       2283.90       1915.73       112.09 o                         
  -4   0  14        884.37        869.86        78.28 o                         
  -3   0  14       7050.80       6725.15       182.00 o                         
  -2   0  14        239.99        290.68        54.44 o                         
  -1   0  14      18767.54      18730.21       292.29 o                         
   0   0  14       4626.04       4480.64       147.21 o                         
   1   0  14       6857.52       7083.55       184.97 o                         
   2   0  14       2317.06       2193.52       111.21 o                         
   3   0  14      14949.15      15383.35       292.19 o                         
   4   0  14       1865.94       1815.85       110.87 o                         
   5   0  14        189.94        341.76        62.13 o                         
   6   0  14       7150.97       7633.68       231.67 o                         
  -8   1  14         35.19         24.28        60.62 o                         
  -7   1  14       2198.62       2109.41       127.95 o                         
  -6   1  14       1664.89       1442.03        99.73 o                         
  -5   1  14       4872.98       4420.56       157.04 o                         
  -4   1  14       2071.86       1830.25       105.38 o                         
  -3   1  14          8.27        -38.97        38.97 o                         
  -2   1  14       3071.58       3265.03       129.85 o                         
  -1   1  14       3565.40       3579.55       132.81 o                         
   0   1  14        365.24        374.26        57.36 o                         
   1   1  14        338.47        319.48        53.22 o                         
   2   1  14       6785.90       6808.58       185.94 o                         
   3   1  14       1269.33       1331.01        97.45 o                         
   4   1  14        629.80        629.43        73.46 o                         
   5   1  14       1241.75       1245.24       103.14 o                         
   6   1  14        338.56        240.09        69.08 o                         
  -7   2  14        204.90        299.59        62.47 o                         
  -6   2  14       1801.08       1754.75       107.18 o                         
  -5   2  14       2702.66       2606.02       124.25 o                         
  -4   2  14       1031.94        968.62        83.77 o                         
  -3   2  14       3233.13       3141.02       131.06 o                         
  -2   2  14        805.10        882.17        76.72 o                         
  -1   2  14        401.58        451.86        61.06 o                         
   0   2  14       1928.33       1906.73       101.78 o                         
   1   2  14       1853.42       2132.12       105.91 o                         
   2   2  14       6077.53       6227.41       178.93 o                         
   3   2  14        808.61        659.25        81.05 o                         
   4   2  14         41.60         87.13        47.43 o                         
   5   2  14        410.84        391.73        72.24 o                         
   6   2  14        215.50        401.56        72.68 o                         
  -7   3  14       2944.48       2705.12       139.38 o                         
  -6   3  14        963.65        952.66        85.38 o                         
  -5   3  14        180.95        148.58        56.63 o                         
  -4   3  14        747.61        658.72        72.63 o                         
  -3   3  14       3372.24       3394.63       133.98 o                         
  -1   3  14       2961.54       2872.72       121.62 o                         
   0   3  14       4108.88       3864.35       143.27 o                         
   1   3  14      12256.98      11608.86       251.81 o                         
   2   3  14       1358.66       1174.55        89.13 o                         
   3   3  14         30.09        -49.38        49.38 o                         
   4   3  14        194.08        142.45        54.93 o                         
   5   3  14        182.59        103.67        57.65 o                         
   6   3  14        239.97        332.57        66.46 o                         
  -7   4  14        139.31        137.34        60.47 o                         
  -6   4  14       1195.07       1070.29        92.92 o                         
  -5   4  14        930.38        821.50        83.63 o                         
  -4   4  14         86.61         84.94        55.41 o                         
  -3   4  14       3917.09       4328.42       150.96 o                         
  -1   4  14        728.58        684.65        71.52 o                         
   0   4  14       1426.63       1504.49        96.52 o                         
   1   4  14        483.89        331.55        66.07 o                         
   2   4  14       1918.28       1970.75       111.02 o                         
   3   4  14       5834.16       6101.60       189.78 o                         
   4   4  14       1234.66        982.87        95.65 o                         
   5   4  14        246.97        203.55        59.11 o                         
   6   4  14        446.79        384.58        81.44 o                         
  -7   5  14        335.90        418.49        75.12 o                         
  -6   5  14        770.05        666.26        80.47 o                         
  -5   5  14         50.58          0.00        53.42 o                         
  -4   5  14        155.03        406.37        59.30 o                         
  -3   5  14       8920.81       8875.52       225.98 o                         
  -2   5  14          2.46        -44.76        44.76 o                         
  -1   5  14       4058.78       4227.03       152.42 o                         
   0   5  14       3295.72       3342.77       137.10 o                         
   1   5  14        161.18        208.80        55.36 o                         
   2   5  14       1122.41       1398.63        93.55 o                         
   3   5  14         52.62        146.39        50.94 o                         
   4   5  14        760.85        690.10        82.80 o                         
   5   5  14        966.18        573.39        86.55 o                         
   6   5  14        606.84        708.34        88.10 o                         
  -6   6  14         16.05         22.72        52.78 o                         
  -5   6  14        518.08        508.58        76.14 o                         
  -4   6  14       3228.64       3718.59       151.84 o                         
  -3   6  14        426.46        543.66        66.41 o                         
  -2   6  14       2124.61       2129.79       117.05 o                         
  -1   6  14        109.72         71.95        49.43 o                         
   0   6  14        508.98        576.74        67.23 o                         
   1   6  14        205.74        330.23        64.12 o                         
   2   6  14       1397.43       1442.42        98.56 o                         
   3   6  14         10.21        -48.65        48.65 o                         
   4   6  14        506.45        559.08        80.13 o                         
   5   6  14       6858.40       6673.24       223.98 o                         
  -6   7  14        470.00        478.81        75.80 o                         
  -5   7  14        174.95        228.90        66.50 o                         
  -4   7  14       8972.29       9771.40       246.85 o                         
  -3   7  14      11432.58      12348.38       267.91 o                         
  -2   7  14        931.23        803.21        83.43 o                         
  -1   7  14       1089.94       1053.46        86.16 o                         
   0   7  14       4097.57       4186.12       158.06 o                         
   1   7  14       1222.37       1182.72        96.13 o                         
   2   7  14        639.27        696.76        77.55 o                         
   3   7  14        221.69        264.27        59.01 o                         
   4   7  14       9844.08       9589.75       264.65 o                         
   5   7  14          0.09        -67.62        67.62 o                         
  -5   8  14       3274.51       3282.98       152.81 o                         
  -4   8  14       1366.63       1687.90       115.11 o                         
  -3   8  14        175.73        327.66        60.37 o                         
  -2   8  14        181.59        196.74        61.98 o                         
  -1   8  14       1366.70       1424.71       104.79 o                         
   0   8  14        149.77        114.47        54.83 o                         
   1   8  14        781.10        861.34        85.67 o                         
   2   8  14         93.02        173.34        53.66 o                         
   3   8  14       1592.57       1723.90       121.04 o                         
   4   8  14       1202.94       1000.19       108.00 o                         
  -5   9  14         65.95        118.12        65.77 o                         
  -4   9  14         69.56        -19.41        56.53 o                         
  -3   9  14       1063.83       1093.74       102.36 o                         
  -2   9  14       1008.69       1242.08        94.58 o                         
  -1   9  14       1781.19       1867.23       117.44 o                         
   0   9  14       2036.09       1938.26       121.62 o                         
   1   9  14        726.97        801.41        85.87 o                         
   2   9  14        841.26        878.57        96.03 o                         
   3   9  14         68.65          3.16        63.97 o                         
   4   9  14        667.75        996.59        93.12 o                         
  -4  10  14         95.52         98.13        58.96 o                         
  -3  10  14        834.64        816.20        96.52 o                         
  -2  10  14        380.75        406.23        76.14 o                         
  -1  10  14        941.25        643.93        89.95 o                         
   0  10  14        696.52        937.87        94.43 o                         
   1  10  14        867.51        975.96       101.82 o                         
   2  10  14        456.61        420.63        84.12 o                         
  -2  11  14        111.67        -44.76        65.24 o                         
  -1  11  14        691.09        600.19        91.75 o                         
   0  11  14       4879.62       5176.04       203.70 o                         
   1  11  14       2013.69       2333.88       139.58 o                         
  -7   1  15         42.21         69.57        53.51 o                         
  -6   1  15       1609.67       1544.39       108.39 o                         
  -5   1  15        335.21        158.99        59.21 o                         
  -4   1  15         57.05         13.91        51.52 o                         
  -3   1  15       4537.37       4115.38       155.24 o                         
  -2   1  15       7464.63       7884.08       205.55 o                         
  -1   1  15        948.89        964.38        84.31 o                         
   0   1  15        356.95        377.62        57.16 o                         
   1   1  15      13526.55      12624.18       275.36 o                         
   2   1  15        825.59        817.51        85.57 o                         
   3   1  15        951.24       1040.08        89.86 o                         
   4   1  15         46.12        129.46        50.79 o                         
   5   1  15       2093.41       2524.29       137.87 o                         
   6   1  15        634.67        592.99        94.62 o                         
  -7   2  15        433.28        494.91        77.45 o                         
  -6   2  15       1588.16       1347.16       105.47 o                         
  -5   2  15        168.95        114.81        54.97 o                         
  -4   2  15       2176.49       2302.01       121.87 o                         
  -3   2  15       2950.44       3137.72       132.28 o                         
  -2   2  15         29.73         52.20        46.12 o                         
  -1   2  15       2810.03       2848.35       125.37 o                         
   0   2  15       1926.62       2144.82       108.83 o                         
   1   2  15          6.66         43.25        45.10 o                         
   2   2  15       9451.37       9388.82       234.54 o                         
   3   2  15       2506.88       2465.42       128.68 o                         
   4   2  15          0.79         65.43        48.41 o                         
   5   2  15       5989.82       6239.67       208.42 o                         
   6   2  15       4333.62       4484.68       190.27 o                         
  -7   3  15       1567.90       1603.84       112.62 o                         
  -6   3  15        413.16        459.93        79.79 o                         
  -5   3  15       1983.52       1715.39       112.87 o                         
  -4   3  15        252.65        255.46        57.80 o                         
  -3   3  15         24.53         41.30        46.70 o                         
  -2   3  15      11500.93      11398.49       258.18 o                         
  -1   3  15         26.66         -8.76        45.44 o                         
   0   3  15       1515.66       1706.29        98.95 o                         
   1   3  15       3496.22       3414.73       142.93 o                         
   2   3  15       1261.57       1336.36        96.67 o                         
   3   3  15       3987.97       3814.53       154.32 o                         
   4   3  15        313.39        551.20        75.89 o                         
   5   3  15        919.04        852.10        94.14 o                         
   6   3  15        372.94        315.93        83.92 o                         
  -7   4  15         12.45        -25.59        51.86 o                         
  -6   4  15        219.14        337.78        70.74 o                         
  -5   4  15        992.57        849.86        88.83 o                         
  -3   4  15       2266.85       2204.90       116.56 o                         
  -2   4  15        424.85        424.13        69.72 o                         
  -1   4  15        521.99        577.28        66.75 o                         
   0   4  15        951.21        951.74        84.70 o                         
   1   4  15       5216.89       5154.25       185.06 o                         
   2   4  15        706.25        556.85        77.94 o                         
   3   4  15        536.48        474.38        76.23 o                         
   4   4  15       2651.68       2612.10       139.43 o                         
   5   4  15        110.82        267.62        68.16 o                         
  -6   5  15       1075.52       1007.34        94.62 o                         
  -5   5  15         17.48         60.08        58.91 o                         
  -4   5  15        451.14        594.11        76.14 o                         
  -3   5  15       2710.74       2608.89       130.24 o                         
  -2   5  15         12.44         88.20        45.10 o                         
  -1   5  15       2844.30       2785.78       129.89 o                         
   0   5  15       7873.05       7936.67       210.95 o                         
   1   5  15        609.98        641.20        73.27 o                         
   2   5  15        680.55        575.09        81.00 o                         
   3   5  15       4614.09       4413.56       176.21 o                         
   4   5  15        621.84        606.03        83.29 o                         
   5   5  15        185.76         98.66        68.69 o                         
  -6   6  15        376.26        363.95        75.55 o                         
  -5   6  15       6237.48       6225.13       211.58 o                         
  -4   6  15         75.64        -16.15        52.64 o                         
  -3   6  15        115.95        145.51        60.13 o                         
  -2   6  15         66.63        182.58        50.01 o                         
  -1   6  15       1408.16       1445.19        99.29 o                         
   0   6  15       4329.87       4253.30       162.44 o                         
   1   6  15       1050.40       1281.39        95.01 o                         
   2   6  15        320.29        405.06        64.12 o                         
   3   6  15         77.24        267.28        58.62 o                         
   4   6  15       3842.12       3909.54       171.05 o                         
   5   6  15        721.77        619.60        84.89 o                         
  -5   7  15          2.45        -63.78        63.78 o                         
  -4   7  15         12.19         93.41        58.82 o                         
  -3   7  15       1755.71       1809.53       115.98 o                         
  -2   7  15         56.00        329.80        57.26 o                         
  -1   7  15         25.93         77.50        55.95 o                         
   0   7  15        168.43        167.21        59.30 o                         
   1   7  15        488.15        461.54        71.90 o                         
   2   7  15        117.57        248.65        58.28 o                         
   3   7  15         90.13         85.87        59.79 o                         
   4   7  15        106.64        111.41        73.80 o                         
  -5   8  15       3199.17       3251.80       158.74 o                         
  -4   8  15        391.99        445.19        78.72 o                         
  -3   8  15        702.84        680.90        87.37 o                         
  -2   8  15         68.37        -40.09        56.09 o                         
  -1   8  15       2348.24       2119.48       128.92 o                         
   0   8  15       3132.13       2963.16       147.21 o                         
   1   8  15       3026.53       3034.82       152.08 o                         
   2   8  15         73.09        151.30        58.77 o                         
   3   8  15        126.25         27.83        60.62 o                         
  -4   9  15       1829.71       2059.54       127.22 o                         
  -3   9  15          0.89        -37.12        50.50 o                         
  -2   9  15        127.73        131.40        62.03 o                         
  -1   9  15       2196.36       2525.12       139.28 o                         
   0   9  15       6477.59       6004.94       215.47 o                         
   1   9  15        687.01        836.34        91.56 o                         
   2   9  15        675.88        785.45        92.19 o                         
  -2  10  15         14.48         36.88        55.85 o                         
  -1  10  15       1393.76       1496.81       120.75 o                         
   0  10  15       1857.28       1985.79       129.17 o                         
   1  10  15       1275.64       1406.66       113.21 o                         
  -6   0  16         67.93        166.72        56.92 o                         
  -5   0  16        350.49        328.73        67.82 o                         
  -4   0  16      19149.28      17995.79       327.66 o                         
  -3   0  16        762.57        855.85        84.12 o                         
  -2   0  16      13745.67      13513.40       273.95 o                         
  -1   0  16       4396.67       4280.94       155.87 o                         
   0   0  16       6509.84       6007.18       192.80 o                         
   1   0  16      11861.36      12408.56       268.30 o                         
   2   0  16       6091.17       6211.31       193.77 o                         
   3   0  16        590.74        762.59        79.01 o                         
   4   0  16       1365.07       1552.71       116.13 o                         
   5   0  16       9359.61       9675.08       269.67 o                         
  -6   1  16       6448.29       6036.95       202.04 o                         
  -5   1  16         69.87         86.11        54.63 o                         
  -4   1  16        131.48        210.41        54.15 o                         
  -3   1  16       3203.82       2846.45       136.71 o                         
  -2   1  16        847.68        862.32        86.79 o                         
  -1   1  16       2440.17       2435.65       124.93 o                         
   0   1  16       5980.29       5684.58       183.70 o                         
   1   1  16       2905.96       2822.71       137.92 o                         
   2   1  16        126.98        159.91        51.57 o                         
   3   1  16       1660.13       1747.60       115.06 o                         
   4   1  16       2157.92       2007.63       129.26 o                         
   5   1  16        594.37        555.68        87.96 o                         
  -6   2  16         47.19        -39.45        51.57 o                         
  -5   2  16        406.28        531.89        70.40 o                         
  -4   2  16        439.67        451.03        69.33 o                         
  -3   2  16        303.89        254.39        66.31 o                         
  -2   2  16        510.08        538.26        68.26 o                         
  -1   2  16       3192.06       3294.85       142.15 o                         
   0   2  16        474.64        452.83        67.14 o                         
   1   2  16          6.26         32.21        50.79 o                         
   2   2  16        269.06        210.70        57.41 o                         
   3   2  16        464.46        463.24        72.44 o                         
   4   2  16       1406.08       1502.45       111.26 o                         
   5   2  16          1.21        168.52        67.38 o                         
  -6   3  16       1109.40       1113.93        94.23 o                         
  -5   3  16        117.13        103.96        56.53 o                         
  -4   3  16       2690.09       2473.31       136.02 o                         
  -3   3  16       2418.76       2186.08       125.95 o                         
  -1   3  16       4790.46       4259.24       173.87 o                         
   0   3  16       2964.17       2859.44       134.66 o                         
   1   3  16        736.42        820.24        82.56 o                         
   2   3  16          2.23        -44.66        46.66 o                         
   3   3  16        121.62        194.55        53.51 o                         
   4   3  16         19.11         -5.98        47.82 o                         
   5   3  16        224.54        308.93        72.10 o                         
  -6   4  16          5.59         10.75        59.69 o                         
  -5   4  16       1082.56       1037.75        99.00 o                         
  -2   4  16        606.05        520.60        70.30 o                         
  -1   4  16        277.47        291.90        63.83 o                         
   0   4  16       1361.37       1345.60        96.42 o                         
   1   4  16       2450.93       2322.93       131.31 o                         
   2   4  16       2124.20       2196.34       126.05 o                         
   3   4  16         75.63        190.95        57.60 o                         
   4   4  16        383.52        461.83        73.66 o                         
   5   4  16       1191.58       1219.11       112.28 o                         
  -5   5  16        758.53        805.35        87.23 o                         
  -4   5  16        248.16        155.24        64.90 o                         
  -3   5  16       1581.85       1540.25       109.22 o                         
  -2   5  16        137.72        168.72        55.31 o                         
  -1   5  16          3.58         82.27        49.33 o                         
   0   5  16       1510.51       1489.85       102.12 o                         
   1   5  16        268.53        259.16        61.79 o                         
   2   5  16       1173.11       1136.70        96.81 o                         
   3   5  16         97.48         60.33        64.51 o                         
   4   5  16        751.20        725.03        97.88 o                         
  -5   6  16        391.01        334.22        79.40 o                         
  -4   6  16       3906.59       3869.80       170.66 o                         
  -3   6  16        214.82         98.86        60.57 o                         
  -2   6  16        897.34        830.16        88.49 o                         
  -1   6  16       1170.63       1277.20        95.74 o                         
   0   6  16         12.22        119.24        55.70 o                         
   1   6  16       2003.62       2034.10       124.79 o                         
   2   6  16       1208.05       1403.06       110.09 o                         
   3   6  16       3760.48       4202.37       174.31 o                         
   4   6  16         37.52         20.48        65.77 o                         
  -4   7  16       2375.45       2531.20       142.59 o                         
  -3   7  16       2871.66       3248.39       151.06 o                         
  -2   7  16       2877.65       2913.93       144.49 o                         
  -1   7  16       7320.89       7713.76       227.29 o                         
   0   7  16          3.96        114.47        58.09 o                         
   1   7  16         91.26        -40.87        53.17 o                         
   2   7  16       8779.87       9351.26       256.34 o                         
   3   7  16        212.88        435.46        73.46 o                         
  -4   8  16       6920.56       7625.36       240.57 o                         
  -3   8  16        120.68         36.10        59.11 o                         
  -2   8  16       2048.87       2124.92       132.33 o                         
  -1   8  16        489.06        684.60        81.63 o                         
   0   8  16        442.28        336.12        77.65 o                         
   1   8  16       4512.79       4796.28       187.79 o                         
   2   8  16          5.98         69.13        57.89 o                         
  -2   9  16        641.92        582.73        89.76 o                         
  -1   9  16          7.34        132.47        58.72 o                         
   0   9  16        836.50       1144.15       100.56 o                         
   1   9  16        201.32        226.46        68.74 o                         
  -6   1  17        741.43        437.99        81.44 o                         
  -5   1  17          2.93        -10.12        50.94 o                         
  -4   1  17       5328.27       4854.91       185.94 o                         
  -3   1  17       1109.83       1256.33        98.81 o                         
  -2   1  17         90.54         48.31        52.64 o                         
  -1   1  17       1104.19       1071.71        97.20 o                         
   0   1  17       5745.20       5222.55       187.16 o                         
   1   1  17        456.62        471.95        73.66 o                         
   2   1  17        383.97        390.66        72.88 o                         
   3   1  17       1619.07       1822.23       117.05 o                         
   4   1  17         21.73        -60.96        60.96 o                         
  -6   2  17        618.59        560.30        89.18 o                         
  -5   2  17       3150.85       3233.60       155.87 o                         
  -4   2  17        218.00         94.67        57.89 o                         
  -3   2  17       3379.24       3122.29       147.80 o                         
  -2   2  17        374.82        355.00        63.29 o                         
  -1   2  17        163.17        249.43        60.52 o                         
   0   2  17       2224.80       2018.43       124.69 o                         
   1   2  17       4639.80       4777.80       178.16 o                         
   2   2  17         72.53        102.65        53.81 o                         
   3   2  17        827.86        992.94        95.74 o                         
   4   2  17       2836.40       3250.00       159.13 o                         
  -5   3  17          5.79        -44.71        56.48 o                         
  -3   3  17         19.41        243.30        58.33 o                         
  -2   3  17         63.84        124.98        54.59 o                         
  -1   3  17       2609.05       2759.03       140.94 o                         
   0   3  17       2246.31       2210.16       125.08 o                         
   1   3  17        230.71        225.88        59.55 o                         
   2   3  17        141.26        253.71        54.78 o                         
   3   3  17       2700.14       2791.47       145.61 o                         
   4   3  17         62.46          8.27        59.89 o                         
  -5   4  17       1352.79       1357.13       110.68 o                         
  -3   4  17        469.45        371.39        76.87 o                         
  -2   4  17         64.10        -50.84        50.84 o                         
  -1   4  17        675.28        779.22        79.54 o                         
   0   4  17       1388.21       1347.21       103.72 o                         
   1   4  17        880.11        773.63        87.47 o                         
   2   4  17       2539.33       2494.13       134.03 o                         
   3   4  17        975.96        846.21        96.18 o                         
   4   4  17        174.82        352.03        70.06 o                         
  -5   5  17        231.36        235.85        64.07 o                         
  -4   5  17       1165.11       1161.46       107.03 o                         
  -3   5  17       4905.98       5208.93       192.70 o                         
  -1   5  17         27.45        -42.13        51.76 o                         
   0   5  17       1042.71        964.53        89.08 o                         
   1   5  17       1391.63       1498.46       114.42 o                         
   2   5  17          8.34        218.58        59.26 o                         
   3   5  17        347.62        267.28        77.45 o                         
  -4   6  17        256.89        293.16        73.07 o                         
  -3   6  17       3913.29       3907.45       171.59 o                         
  -2   6  17         20.87        -53.47        53.47 o                         
  -1   6  17        458.80        514.91        77.11 o                         
   0   6  17        356.21        267.43        72.59 o                         
   1   6  17        432.31        401.07        78.67 o                         
   2   6  17       1235.88       1304.45       111.94 o                         
   3   6  17       1440.12       1648.35       125.52 o                         
  -3   7  17         50.96        -10.75        58.04 o                         
  -2   7  17         28.62         14.25        56.82 o                         
  -1   7  17         61.86        182.14        57.99 o                         
   0   7  17        161.85        247.24        60.13 o                         
   1   7  17         72.82        145.17        62.42 o                         
   2   7  17        199.54        314.08        75.02 o                         
  -2   8  17        128.27        260.76        64.41 o                         
  -1   8  17        759.71        745.95        93.02 o                         
   0   8  17         71.65        -41.64        52.40 o                         
  -5   0  18        515.60        730.62        90.25 o                         
  -4   0  18       1320.70       1337.92       105.28 o                         
  -3   0  18       2444.69       2335.92       131.45 o                         
  -2   0  18      14059.85      13285.96       300.80 o                         
  -1   0  18         99.02        208.71        63.78 o                         
   0   0  18       3428.12       3142.19       154.07 o                         
   1   0  18        390.72        379.47        69.23 o                         
   2   0  18        682.58        737.87        84.50 o                         
   3   0  18       8980.10       8768.73       259.79 o                         
  -5   1  18        508.50        450.93        79.64 o                         
  -4   1  18        216.93        139.77        61.35 o                         
  -3   1  18        418.27        465.63        75.60 o                         
  -2   1  18       3035.36       3109.21       149.11 o                         
  -1   1  18       6100.82       6044.83       205.50 o                         
   0   1  18          2.10         56.29        55.61 o                         
   1   1  18         98.87        170.66        56.04 o                         
   2   1  18       2183.09       2160.58       131.99 o                         
   3   1  18        250.51        266.70        72.34 o                         
  -5   2  18        850.99        854.24        99.59 o                         
  -4   2  18        916.88       1139.38       100.41 o                         
  -3   2  18       1714.81       2062.90       121.24 o                         
  -2   2  18       1211.09       1205.98       102.12 o                         
  -1   2  18        243.30        250.84        62.27 o                         
   0   2  18          8.44        182.87        53.90 o                         
   1   2  18       2834.79       3066.05       150.13 o                         
   2   2  18        367.26        462.56        73.51 o                         
   3   2  18       1489.57       1615.22       123.76 o                         
  -4   3  18       3998.08       3790.64       172.12 o                         
  -3   3  18       2042.28       1974.01       127.75 o                         
  -2   3  18       1864.11       1869.17       117.15 o                         
  -1   3  18          7.64         55.22        52.20 o                         
   0   3  18        420.08        512.57        77.50 o                         
   1   3  18         34.75        185.50        55.80 o                         
   2   3  18          5.85         97.79        55.51 o                         
   3   3  18        241.21        235.85        78.33 o                         
  -4   4  18         56.07         71.56        55.70 o                         
  -3   4  18        166.27        201.99        63.15 o                         
  -2   4  18         16.27         46.66        58.09 o                         
  -1   4  18        600.89        610.65        80.03 o                         
   0   4  18        917.96        588.91        89.18 o                         
   1   4  18          0.44        -38.14        52.06 o                         
   2   4  18        121.18        -55.46        55.46 o                         
  -3   5  18        388.41        466.65        72.29 o                         
  -2   5  18        995.05       1050.49        97.10 o                         
  -1   5  18        586.10        575.23        88.83 o                         
   0   5  18       3455.33       3512.51       164.92 o                         
   1   5  18        507.50        526.83        77.01 o                         
   2   5  18       1853.41       1796.05       129.07 o                         
  -2   6  18        368.52        282.02        81.68 o                         
  -1   6  18        116.38        197.86        67.82 o                         
   0   6  18         57.23         61.69        63.68 o                         
   1   6  18       8989.66       9874.30       274.09 o                         
  -3   1  19         32.61         90.83        62.03 o                         
  -1   1  19         39.95        149.06        65.14 o                         
   0   1  19        618.23        744.88        83.73 o                         
   1   1  19         11.56         34.10        52.15 o                         
   2   1  19         50.70         33.86        59.50 o                         
  -3   2  19       1559.79       1536.02       117.54 o                         
  -2   2  19        449.91        274.04        75.50 o                         
  -1   2  19       2627.88       2539.76       146.00 o                         
   0   2  19         19.99        112.62        60.28 o                         
   1   2  19       1521.12       1773.19       124.79 o                         
   2   2  19       3601.73       3746.03       175.38 o                         
  -3   3  19        465.73        493.41        79.45 o                         
  -2   3  19       1961.70       2020.23       129.21 o                         
  -1   3  19       1644.75       1673.89       123.81 o                         
   0   3  19        368.88        429.77        78.76 o                         
   1   3  19       3236.40       3367.20       168.28 o                         
  -2   4  19        870.54        521.38        90.88 o                         
  -1   4  19        562.00        526.68        86.30 o                         
   0   4  19       2832.99       3114.75       159.13 o                         
                                                                                
